# Supplementary material for: Pilot Study of Heat-Stabilized Rice Bran Acceptability in Households of Rural Southwest Guatemala and Estimates of Fiber, Protein, and Micro-Nutrient Intakes among Mothers and Children
Source: Nutrients. 2024 Feb 5;16(3):460. doi: 10.3390/nu16030460 (PMC10856929; doi:10.3390/nu16030460)
Supplement: Supplementary file 1 [file nutrients-16-00460-s001.zip]

Archive with 3 entries (3 files):
- Supplemental figures.pdf
- Supplemental table S1_Demographics.xlsx
- Supplemental table S2_Diet intake and diversity.xlsx
