# Supplementary material for: Pilot Study of Heat-Stabilized Rice Bran Acceptability in Households of Rural Southwest Guatemala and Estimates of Fiber, Protein, and Micro-Nutrient Intakes among Mothers and Children
Source: Nutrients. 2024 Feb 5;16(3):460. doi: 10.3390/nu16030460 (PMC10856929; doi:10.3390/nu16030460)
Supplement: Supplementary file 1 [file nutrients-16-00460-s001.zip › Supplemental table S1_Demographics.xlsx]

## Sheet: Codebook
Variable name	Meaning	Variable type	Code
hh_id	Unique ID number for each enrolled household.	Categorical
date_enrollment	Date of enrollment and consent.	Continuous
date_endline	Date of endline data collection.	Discrete	NA = data missing
withdrawl	Household withdrawl from the study.	Categorical	0 = no withdrawal or removal, 1 = voluntary withdrawal, 2 = removed at baseline due to child malnutrition, mother stays as a participant
community	Community in which the household resides.	Categorical	1 = Los Encuentros, 2 = Colonia Barillas, 3 = Chiquirines, 4 = Valle Lirio
id_m	Unique ID number for each enrolled mother.	Categorical
birthdate_m	Maternal birthdate.	Continuous
age_years_m	Maternal age in years as whole numbers at enrollment.	Discrete
dri_age_group_m	Maternal age group categorey at enrollment based on the Dietary Reference Intakes (DRIs).	Categorical	18_30y = 18 to 30 years old, 31_50y = 31 to 50 years old
id_c	Unique ID number for each enrolled child.	Categorical
birthdate_c	Child birthdate.	Continuous
age_months_c	Child age in months as whole numbers at enrollment.	Discrete
dri_age_group_c	Child age group categorey at enrollment based on the Dietary Reference Intakes (DRIs).	Categorical	6_12mo = 6 to 12 months old, 13mo_3y = 13 months to 3 years old
sex_c	Child sex.	Categorical	1 = female, 0 = male
delivery_method	Method of birth delivery.	Categorical	1 = vaginal, 0 = c-section
malnut_bseline	Child nutritional status at baseline.	Categorical	0 = healthy (WAZ >-2 SD from the WHO median), 1 = unhealthy (WAZ <-2 SD from the WHO median).
weight_kg_baseline	Hanging weight of child at baseline in kg.	Continuous
height_cm_baseline	Recumbent length of child at baseline in cm.	Continuous
wlz_baseline	Child weight-for-length (WLZ) z-score at baseline.	Continuous
laz_baseline	Child length-for-age (LAZ) z-score at baseline.	Continuous
waz_baseline	Child weight-for-age (WAZ)-z-score at baseline.	Continuous
hc_baseline	Child head circumference at baseline in cm.	Continuous
literacy_m	Maternal literacy status at enrollment.	Categorical	1 = literate, 0 = illerate
edu_m	Maternal highest level of education completed.	Ordinal	1 = some primary, 2 = completed primary, 3 = some secondary, 4 = completed secondary, 5 = some technical school, 6 = completed technical school, 7 = university, 0 = no formal education
work_m	Maternal work status at enrollment.	Categorical	1 = full time, 2 = part time, 0 = does not work outside of the household
civil_status_m	Maternal civil status at enrollment.	Categorical	1= married/union/lives with partner, 0= single
literacy_f	Paternal literacy status at enrollment.	Categorical	1 = literate, 0 = illerate, NA = data missing
edu_f	Paternal highest level of education completed.	Ordinall	1 = some primary, 2 = completed primary, 3 = some secondary, 4 = completed secondary, 5 = some technical school, 6 = completed technical school, 7 = university, 0 = no formal education, NA = data missing
work_f	Paternal work status at enrollment.	Categorical	1 = full time, 2 = part time, 0 = does not work, NA = data missing
hh_people	Number of people living in the household.	Discrete
packets_wkly	Number of 60g packets of heat-stabilized rice bran given weekly to the household	Discrete	7= 7 packets given to the household weekly, 14= 14 packets givent to the household weekly
hh_under5	Number of children under 5 years of age that make up the total number of people living in the household.	Discrete
material	Material from which the house is made.	Categorical	1 = cement block, 2 = aluminum, 3 = wood, 0 = other
water_source	Drinking water source for the household.	Categorical	1 = piped water, 2 = water tank, 3 = home well, 4 = bottled water
toilet	Bathroom or toilet source for the household.	Categorical	1 = washroom, 2 = toilet without walls, 3 = toilet with walls
hh_food_avail	Household food availability.	Categorical	1 = we eat the foods we want, 2 = we have enough food but do not eat all the foods we would like to, 3 = sometimes we do not have food, 4 = we almost always do not have food to eat
hh_food_purchase	In the last 3 months, have you not had food or money to buy more?	Categorical	1 = yes, 0 = no
hh_stop_eating	In the last 3 months, have you stopped eating foods because you did not have enough money?	Categorical	1 = yes, 0 = no
age_liquid	Age in months as whole numbers when child was first given liquids other than breastmilk or formula.	Discrete
age_solids	Age in months as whole numbers when child was first given solid/semi-solid foods.	Discrete
today_breast	Did the child consume breastmilk today (at enrollment)?	Categorical	1 = yes, 0 = no
current_breast	Is the child currently being breastfed?	Categorical	0 = child is still consuming breastmilk, 1 = child is no longer consuming breastmilk
age_stop_breast	If the child is no longer being breasfed, at what age (in months) did they stop?	Discrete	NA = data missing
current_bottle	Is the child currently bottle-fed?	Categorical	1 = yes, 0 = no
age_bottle	At what age (in months) did the child first receive a bottle?	Discrete	NA = data missing
formula	Food frequency questionnaire food categories. rice_cereals = Rice or other cereals, fruit_natural_juice = Fruit or natural juices, brown_rice_bran = Brown rice or rice bran, atol = Any type of atol	Categorical	0 = never given, 1 = was given the food but not currently/no longer, 2 = once/week, 3 = between once/day and once/week, 4 = once/day, 5 = more than once/day, NA = data missing
cow_milk
rice_cereals
fruit_natural_juice
vegetables
chicken
red_meat
fish
eggs
beans
cheese
soup_broth
yogurt
brown_rice_bran
atol
incaparina
coffee

## Sheet: Raw data
hh_id	date_enrollment	date_endline	withdrawl	community	id_m	birthdate_m	age_years_m	dri_age_group_m	id_c	birthdate_c	age_months_c	dri_age_group_c	sex_c	delivery_method	malnut_baseline	weight_kg_baseline	height_cm_baseline	wlz_baseline	laz_baseline	waz_baseline	baz_baseline	hc_baseline	literacy_m	edu_m	work_m	civil_status_m	literacy_f	edu_f	work_f	hh_people	packets_wkly	hh_under5	material	water_source	toilet	hh_food_avail	hh_food_purchase	hh_stop_eating	age_liquid	age_solids	today_breast	current_breast	age_stop_breast	current_bottle	age_bottle	formula	cow_milk	rice_cereals	fruit_natural_juice
101	2022-04-04	2022-06-29	0	Los Encuentros	1011	2002-11-17	19	18_30y	1012	2021-10-01	6	6_12mo	1	1	0	5.8	63.4	-1.64	-1.04	-1.9	-1.77	41	1	2	0	0	NA	NA	NA	6	14	1	2	4	3	1	0	0	4	5	1	1	0	0	0	5	0	0	2
102	2022-04-05	2022-06-29	2	Los Encuentros	1021	1995-09-24	26	18_30y	1022	2020-10-04					1								1	1	0	1	1	2	1	5	14	2	2	2	3	1	0	0
103	2022-04-06	2022-06-30	0	Los Encuentros	1031	2003-01-16	19	18_30y	1032	2021-08-25	7	6_12mo	0	0	0	8.5	70.5	-0.05	0.62	0.22	-0.16	42	1	3	0	1	1	4	1	3	7	1	1	4	3	1	0	0	6	6	1	1	0	0	0	0	0	2	4
104	2022-04-06	2022-06-30	0	Los Encuentros	1041	1996-09-11	25	18_30y	1042	2021-02-26	13	13mo_3y	0	0	0	8.1	75	-1.98	-0.8	-1.8	-1.9	47	1	2	0	1	1	4	1	5	14	2	1	3	3	1	0	0	3	8	1	1	0	0	0	0	0	0	2
105	2022-04-07	2022-07-06	0	Los Encuentros	1051	1999-08-16	22	18_30y	1052	2020-05-07	23	13mo_3y	0	1	0	11.6	83	0.59	-1.32	-0.26	0.81	42	1	1	0	1	1	2	2	7	14	3	3	1	2	1	0	0	5	3	0	0	18	0	NA	0	0	0	5
106	2022-04-08	2022-07-01	0	Los Encuentros	1061	1985-07-30	36	31_50y	1062	2020-09-29	18	13mo_3y	1	1	0	11.2	79	1.36	-0.59	0.73	1.48	46	0	0	0	0	1	2	1	8	14	2	1	3	3	1	0	0	6	6	1	1	0	0	0	0	0	0	4
107	2022-04-11	2022-07-06	0	Chiquirines	1071	1987-09-23	34	31_50y	1072	2020-12-21	15	13mo_3y	1	1	0	9.2	75.5	-0.05	-0.74	-0.35	0.1	45	0	0	0	1	1	2	1	8	14	3	3	3	3	3	0	0	5	6	0	0	5	1	1	5	0	0	0
108	2022-04-11	2022-07-06	0	Los Encuentros	1081	2002-03-02	20	18_30y	1082	2021-09-18	6	6_12mo	1	1	0	7.2	65	0.18	-0.99	-0.49	0.09	41	1	2	0	1	1	2	1	3	7	1	2	1	3	1	0	0	5	6	1	1	0	1	5	4	0	0	1
109	2022-04-11	2022-07-06	0	Los Encuentros	1091	1994-12-18	27	18_30y	1092	2021-07-28	8	6_12mo	0	1	0	9.2	70	1.06	-0.28	0.6	1.02	42	1	1	0	1	1	4	1	6	14	3	1	1	3	1	0	0	4	6	1	1	0	0	0	0	0	0	4
110	2022-04-12	2022-07-06	2	Los Encuentros	1101	1992-03-16	30	18_30y	1102	2021-01-05					1								1	4	0	1	1	3	2	5	14	2	1	3	3	1	0	0
111	2022-04-12	2022-07-05	0	Colonia Barillas	1111	1997-06-26	24	18_30y	1112	2021-04-04	12	6_12mo	0	1	0	9.2	75	-0.39	-0.31	-0.43	-0.34	42	1	1	0	1	1	2	1	9	14	2	3	3	3	1	0	0	6	7	1	1	0	0	0	0	0	0	2
112	2022-04-13	2022-07-07	0	Colonia Barillas	1121	1994-09-18	27	18_30y	1122	2020-09-29	18	13mo_3y	1	1	0	10.2	82	-0.34	0.44	-0.03	-0.42	42	1	2	0	1	1	2	1	7	14	2	1	4	3	1	0	0	5	6	0	0	18	0	15	0	0	0	2
113	2022-04-18	2022-07-11	0	Chiquirines	1131	2001-12-16	20	18_30y	1132	2020-07-03	21	13mo_3y	0	1	0	9.5	79.5	-1.05	-1.96	-1.73	-0.73	43	1	2	2	1	1	4	1	4	7	2	1	1	3	1	0	0	6	6	1	1	0	0	0	1	0	0	4
114	2022-04-18	2022-07-15	0	Chiquirines	1141	2000-09-18	21	18_30y	1142	2020-10-16	18	13mo_3y	0	0	0	10.2	78	0.14	-1.58	-0.63	0.48	42	1	1	0	1	1	4	2	4	7	2	1	4	3	1	0	0	6	6	0	0	18	1	18	0	0	4	5
115	2022-04-18	2022-07-12	0	Chiquirines	1151	2000-03-25	22	18_30y	1152	2021-09-26	6	6_12mo	1	1	0	7.2	65	0.18	-0.33	-0.11	0.09	38	1	2	0	0	NA	NA	NA	5	14	1	1	1	3	1	0	0	6	6	1	1	0	0	0	0	0	0	0
116	2022-04-19	2022-07-11	0	Chiquirines	1161	2002-06-17	19	18_30y	1162	2021-07-17	9	6_12mo	1	0	0	7.8	72.5	-1.19	0.97	-0.44	-1.38	41	1	4	0	1	1	4	1	3	7	1	1	1	3	1	0	0	5	6	1	1	0	0	0	1	0	0	4
117	2022-04-19	2022-07-11	0	Chiquirines	1171	1990-03-21	32	31_50y	1172	2021-09-14	7	6_12mo	1	1	0	8.2	67	0.92	-0.12	0.58	0.86	41	1	3	0	1	1	1	1	5	14	1	2	4	3	2	0	0	6	6	1	1	0	0	0	0	0	0	2
118	2022-04-20	2022-07-12	0	Chiquirines	1181	1998-05-03	23	18_30y	1182	2020-11-11	17	13mo_3y	1	1	0	8.9	74	-0.07	-1.99	-0.98	0.32	42	1	1	0	1	0	1	1	6	14	1	1	1	3	1	0	0	10	11	0	1	0	0	NA	1	0	0	2
119	2022-04-20	2022-07-12	2	Chiquirines	1191	1995-01-02	27	18_30y	1192	2021-09-30					1								1	5	0	1	1	6	1	5	14	2	1	4	3	1	0	0
120	2022-04-21	NA	1	Valle Lirio	1201	1995-09-10	26	18_30y	1202	2021-05-12	11	6_12mo	0	1	0	8.7	73	-0.53	-0.66	-0.72	-0.45	44	1	2	0	1	1	3	1	5	14	1	1	4	3	1	0	0	8	6	1	1	0	0	0	1	0	0	3
121	2022-04-21	2022-07-15	0	Valle Lirio	1211	1993-08-19	28	18_30y	1212	2021-06-12	10	6_12mo	1	0	0	7.4	72	-1.67	0.22	-1.12	-1.76	43	1	3	1	1	1	2	1	4	7	2	1	4	3	1	0	0	5	3	1	1	0	0	0	1	0	0	4
122	2022-04-22	2022-07-25	0	Valle Lirio	1221	1989-04-05	33	31_50y	1222	2021-01-20	15	13mo_3y	0	0	0	9.4	78.5	-0.96	-0.26	-0.84	-0.96	43	1	1	0	1	1	1	1	6	14	1	3	4	3	1	0	0	8	7	1	1	0	0	0	0	0	0	5
123	2022-04-22	2022-07-27	0	Valle Lirio	1231	2003-09-04	18	18_30y	1232	2021-10-21	6	6_12mo	1	0	0	6.2	63	-0.72	-1.21	-1.35	-0.88	39	1	3	0	1	1	6	1	3	7	1	1	4	1	1	0	0	3	5	1	1	0	0	0	1	0	0	5
124	2022-04-25	2022-07-19	0	Valle Lirio	1241	1990-03-29	32	31_50y	1242	2020-09-21	19	13mo_3y	0	1	0	11.3	86	-0.48	1	0.13	-0.64	45	1	1	0	1	1	1	1	6	14	1	1	4	3	1	0	0	12	6	0	0	12	1	6	5	0	4	4
125	2022-04-27	2022-07-19	0	Valle Lirio	1251	1996-08-19	25	18_30y	1252	2020-10-01	18	13mo_3y	0	1	0	9.9	81	-0.87	-0.47	-0.9	-0.87	44	1	1	0	1	1	4	1	6	14	2	1	4	3	4	0	0	6	6	0	0	14	0	NA	0	0	0	3
126	2022-04-28	2022-07-21	0	Valle Lirio	1261	1996-02-10	26	18_30y	1262	2021-08-09	8	6_12mo	0	1	0	8.7	73	-0.53	1.08	0.08	-0.69	39.8	1	1	0	1	1	1	2	4	7	1	3	4	3	1	0	0	6	6	1	1	0	0	0	0	0	0	3
127	2022-04-29	2022-07-26	0	Chiquirines	1271	1997-11-06	24	18_30y	1272	2020-12-21	16	13mo_3y	0	0	0	9.1	76	-0.78	-1.63	-1.31	-0.46	43.5	1	7	0	1	1	1	0	4	7	1	1	3	3	2	1	1	3	6	0	0	3	1	3	5	0	0	3
128	2022-04-29	2022-07-27	0	Valle Lirio	1281	1981-09-11	40	31_50y	1282	2021-09-01	7	6_12mo	1	1	0	7.3	65	0.33	-0.99	-0.38	0.24	44	0	1	0	1	1	2	1	8	14	2	1	4	3	1	1	1	5	6	0	0	NA	1	NA	5	4	0	4
129	2022-05-02	2022-07-27	0	Valle Lirio	1291	2002-07-30	19	18_30y	1292	2021-05-30	11	6_12mo	0	0	0	8.4	72.5	-0.82	-0.88	-1.04	-0.72	44	1	4	0	1	1	6	1	5	14	1	1	3	3	1	0	0	6	6	1	1	0	0	0	0	0	0	4
130	2022-05-03	2022-07-26	0	Valle Lirio	1301	2002-07-17	19	18_30y	1302	2021-05-25	11	6_12mo	0	1	0	9.7	75.5	0.12	0.41	0.28	0.07	42	1	2	0	1	1	2	1	6	14	2	1	4	3	1	0	0	8	5	1	1	0	0	0	0	0	0	3
[truncated: 13 more columns]
