# Supplementary material for: Pilot Study of Heat-Stabilized Rice Bran Acceptability in Households of Rural Southwest Guatemala and Estimates of Fiber, Protein, and Micro-Nutrient Intakes among Mothers and Children
Source: Nutrients. 2024 Feb 5;16(3):460. doi: 10.3390/nu16030460 (PMC10856929; doi:10.3390/nu16030460)
Supplement: Supplementary file 1 [file nutrients-16-00460-s001.zip › Supplemental table S2_Diet intake and diversity.xlsx]

## Sheet: Food groups
MDD-W indicator definition:
Percentage of women of reproductive age consuming ≥ 5 out of the 10 MDD-W food groups the previous day
Source:
FAO, 2021: https://www.fao.org/nutrition/assessment/tools/minimum-dietary-diversity-women/en/
MDD-W food groups	Group #	MDD-W: 10 food group codes	Group #	MDD-W: 22 food group codes
Grains, white roots and tubers, and plantains	1	A_Grains	1	A_1_Grains
Pulses (beans, peas and lentils)	2	B_Pulses	2	A_2_RootsTubers
Nuts and seeds	3	C_Nuts	3	B_Pulses
Dairy	4	D_Dairy	4	C_Nuts
Meat, poultry, fish, organ meats	5	E_Meat	5	D_1_Milk
Eggs	6	F_Eggs	6	D_2_DairyFoods
Dark green leafy vegetables	7	G_DarkGreen	7	E_1_Organ
Vitamin A-rich fruits and vegetables	8	H_VitA	8	E_2_RedMeat
Other vegetables	9	I_OtherVeg	9	E_3_Processed
Other fruits	10	J_OtherFruit	10	E_4_Poultry
	X	X_Other	11	E_5_Fish
			12	F_Eggs
			13	G_DarkGreen
			14	H_1_VitAVeg
			15	H_2_VitAFruit
			16	I_OtherVeg
			17	J_OtherFruit
			18	X_1_FriedSalty
			19	X_2_Sweets
			20	X_3_SSB
			21	X_4_OtherOilsFats
			22	X_5_Condiments
			X	X_6_Other
MDD indicator definition:
Percentage of children aged 6-23 months consuming ≥ 5 out of the 8 food groups the previous day.
Source:
UNICEF & WHO, 2021: https://data.unicef.org/resources/indicators-for-assessing-infant-and-young-child-feeding-practices/
MDD for children food groups	Group #	MDD: 8 food group codes
Grains, white roots and tubers, and plantains	1	A_Grains
Pulses (beans, peas and lentils), nuts and seeds	2	B_PulsesNuts
Dairy s (milk, infant formula, yogurt, cheese)	3	C_Dairy
Meat, poultry, fish, and organ meats	4	D_Meat
Eggs	5	E_Eggs
Vitamin A-rich fruits and vegetables	6	F_VitA
Other fruits and vegetables	7	G_OtherFruitVeg
Breast milk	8	H_BreastMilk
	X	X_Other

## Sheet: Foods categorized
food_item	Source / Database	food_codes_10_groups	food_codes_22_groups
apazote	INCAP	X_Other	X_5_Condiments
atol_de_arroz_1	Recipe from Participant	A_Grains	A_A_Grains
atol_de_arroz_2	Recipe from Participant	X_Other	X_3_SSB
atol_de_avena_1	INCAP/ Recipe from Participant	A_Grains	A_A_Grains
atol_de_avena_2	INCAP/ Recipe from Participant	X_Other	X_3_SSB
ayote_calabaza	INCAP/ Recipe from Participant	I_OtherVeg	I_OtherVeg
bay_leaf	USDA Standard Reference Database	X_Other	X_5_Condiments
beans_black_cooked_whole	INCAP	B_Pulses	B_Pulses
beans_refried	USDA Standard Reference Database	B_Pulses	B_Pulses
beef_all_cuts	USDA Standard Reference Database	E_Meat	E_2_RedMeat
beef_liver	USDA Standard Reference Database	E_Meat	E_1_Organ
beets	USDA Standard Reference Database	I_OtherVeg	I_OtherVeg
beverage_horchata_SSB	Food and Nutrition Database for Dietary Studies	X_Other	X_3_SSB
beverage_hot_chocolate	USDA Standard Reference Database	X_Other	X_3_SSB
beverage_jugo_de_shakalaka	Direct from packaging	X_Other	X_3_SSB
beverage_lemon_SSB	Recipe from Participant	X_Other	X_3_SSB
beverage_nectar_fruvita	Direct from packaging	X_Other	X_3_SSB
beverage_plantain_SSB	Recipe from Participant	X_Other	X_3_SSB
beverage_tamarindo_juice	Recipe from Participant	X_Other	X_3_SSB
cabbage	USDA Standard Reference Database	I_OtherVeg	I_OtherVeg
carrots	USDA Standard Reference Database	H_VitA	H_1_VitAVeg
celery	USDA Standard Reference Database	I_OtherVeg	I_OtherVeg
chayote	USDA Standard Reference Database	I_OtherVeg	I_OtherVeg
cheese	INCAP	D_Dairy	D_2_DairyFoods
chicken_broiler_meat_only_raw	USDA Standard Reference Database	E_Meat	E_4_Poultry
chicken_meat_fried_1	USDA Standard Reference Database/ Recipe from Patient	E_Meat	E_4_Poultry
chicken_meat_fried_2	USDA Standard Reference Database/ Recipe from Patient	X_Other	X_1_FriedSalty
chicken_nuggets_1	INCAP	E_Meat	E_3_Processed
chicken_nuggets_2	INCAP	X_Other	X_1_FriedSalty
chile_dulce	INCAP	H_VitA	H_1_VitAVeg
chile_guaque	INCAP	X_Other	X_5_Condiments
chili_pepper	USDA Standard Reference Database	X_Other	X_5_Condiments
chipilin	INCAP	X_Other	X_5_Condiments
chips	Direct from packaging	X_Other	X_1_FriedSalty
chow_mein_1	Direct from packaging/ Recipe from Participant	A_Grains	A_A_Grains
chow_mein_2	Direct from packaging/ Recipe from Participant	I_OtherVeg	I_OtherVeg
chow_mein_3	Direct from packaging/ Recipe from Participant	E_Meat	E_4_Poultry
chow_mein_4	Direct from packaging/ Recipe from Participant	X_Other	X_1_FriedSalty
cinnamon	USDA Standard Reference Database	X_Other	X_5_Condiments
coffee_sugar	Recipe from Participant	X_Other	X_3_SSB
coke_soda	Brand records	X_Other	X_3_SSB
consome_de_pollo	Direct from packaging	X_Other	X_5_Condiments
cookie_generic	Spanish Food Composition Database	X_Other	X_2_Sweets
corn	USDA Standard Reference Database	A_Grains	A_A_Grains
corriander_cilantro	Food and Nutrition Database for Dietary Studies	X_Other	X_5_Condiments
eggs	USDA Standard Reference Database	F_Eggs	5_Eggs
empanadas_1	USDA/ Recipe from Participant	X_Other	X_1_FriedSalty
empanadas_2	USDA/ Recipe from Participant	E_Meat	E_2_RedMeat
fish	USDA Standard Reference Database	E_Meat	E_5_Fish
flour_corn_dry	INCAP	A_Grains	A_A_Grains
formula	Direct from packaging	D_Dairy	D_2_DairyFoods
garlic_clove	USDA Standard Reference Database	X_Other	X_5_Condiments
garlic_head	USDA Standard Reference Database	I_OtherVeg	I_OtherVeg
garlic_sea_salt	Brand records	X_Other	X_5_Condiments
hot_dog_beef	USDA Standard Reference Database	E_Meat	E_3_Processed
ice_cream_fruit_flavors	INCAP	X_Other	X_2_Sweets
instant_juice_mix	Direct from packaging	X_Other	X_3_SSB
instant_soup	Brand records	X_Other	X_1_FriedSalty
lemon	USDA Standard Reference Database	J_OtherFruit	J_OtherFruit
lettuce	USDA Standard Reference Database	I_OtherVeg	I_OtherVeg
margarine	USDA Standard Reference Database	X_Other	X_4_OtherOilsFats
masa_seca	INCAP	A_Grains	A_A_Grains
mayonnaise	USDA Standard Reference Database	X_Other	X_5_Condiments
milk	Food and Nutrition Database for Dietary Studies	D_Dairy	D_1_Milk
onion	USDA Standard Reference Database	I_OtherVeg	I_OtherVeg
onion_dash	USDA Standard Reference Database	X_Other	X_5_Condiments
onion_powder	USDA Standard Reference Database	X_Other	X_5_Condiments
pacayas_date_palms	INCAP	I_OtherVeg	I_OtherVeg
pan_dulce_1	INCAP	A_Grains	A_A_Grains
pan_dulce_2	INCAP	X_Other	X_2_Sweets
pan_frances	INCAP	A_Grains	A_A_Grains
pasta_spaghetti	USDA Standard Reference Database	A_Grains	A_A_Grains
pepper_ancho	USDA Standard Reference Database	H_VitA	H_1_VitAVeg
pepper_black	USDA Standard Reference Database	X_Other	X_5_Condiments
pepper_hot_chili	USDA Standard Reference Database	X_Other	X_5_Condiments
pizza_1	USDA Standard Reference Database	A_Grains	A_A_Grains
pizza_2	USDA Standard Reference Database	X_Other	X_1_FriedSalty
pizza_3	USDA Standard Reference Database	D_Dairy	D_2_DairyFoods
pizza_4	USDA Standard Reference Database	H_VitA	H_1_VitAVeg
plantains	USDA Standard Reference Database	A_Grains	A_2_RootsTubers
pork	USDA Standard Reference Database	E_Meat	E_4_Poultry
potatoes	INCAP	A_Grains	A_2_RootsTubers
rice	USDA Standard Reference Database	A_Grains	A_A_Grains
rostizador	Direct from packaging	X_Other	X_5_Condiments
salt	USDA Standard Reference Database	X_Other	X_5_Condiments
sausage	USDA Standard Reference Database	E_Meat	E_3_Processed
Sazonador_Tipo_Consome_de_Pollo	Direct from packaging	X_Other	X_5_Condiments
seeds_pepitoria_ayote_seed	INCAP	X_Other	X_5_Condiments
seeds_sesame	USDA Standard Reference Database	X_Other	X_5_Condiments
shellfish	USDA Standard Reference Database	E_Meat	E_5_Fish
shrimp	USDA Standard Reference Database	E_Meat	E_5_Fish
smoothie_fruit	Food and Nutrition Database for Dietary Studies	X_Other	X_3_SSB
soy_sauce	USDA Standard Reference Database	X_Other	X_5_Condiments
spinach	USDA Standard Reference Database	G_DarkGreen	G_DarkGreen
suavirico	Direct from packaging	X_Other	X_5_Condiments
swiss_chard	USDA Standard Reference Database	G_DarkGreen	G_DarkGreen
tamales_meat_1	Recipe from Participant	E_Meat	E_2_RedMeat
tamales_meat_2	Recipe from Participant	A_Grains	A_A_Grains
thyme	USDA Standard Reference Database	X_Other	X_5_Condiments
tomato_paste	USDA Standard Reference Database	X_Other	X_5_Condiments
tomato_sauce_ketchup	USDA Standard Reference Database	X_Other	X_5_Condiments
tomatoes	USDA Standard Reference Database	H_VitA	H_1_VitAVeg
tortilla	INCAP	A_Grains	A_A_Grains
tostadas_1	Direct from packaging/ Recipe from Participant	X_Other	X_1_FriedSalty
tostadas_2	Direct from packaging/ Recipe from Participant	A_Grains	A_A_Grains
vegetable_oil	USDA Standard Reference Database	X_Other	X_4_OtherOilsFats
water	USDA Standard Reference Database	X_Other	X_6_Other

## Sheet: Raw nutrient data
ID	Group	Recall date	Timepoint	MealName	FoodName	ServingAmountValue	UnitName	GramWeightValue	Kcal	Protein_g	Carb_g	Fat_T_g	Alcohol_g	Cholesterol_mg	Saturated_Fat_g	Monounsat_Fat_g	Polyunsat_Fat_g	SFA_4_0_g	SFA_6_0_g	SFA_8_0_g	SFA_10_0_g	SFA_12_0_g	SFA_14_0_g	SFA_16_0_g	SFA_17_0_g	SFA_18_0_g	SFA_20_0_g	SFA_22_0_g	MFA_14_1_g	MFA_16_1_g	MFA_18_1_Oleic_g	MFA_20_1_g	MFA_22_1_g	PFA_18_2_g	PFA_18_3_g	PFA_18_4_g	PFA_20_4_g	PFA_20_5_g	PFA_22_5_g	PFA_22_6_g	Trans_FA_g	Sodium_mg	Potassium_mg	Chloride_mg	Vit_A_RE	Vit_A_IU	T_Carotenoid_RE	B_Carotene_mcg	A_Carotene_mcg
1011	Mother	04/04/22	Baseline	Dinner	Tortilla de Maiz Blanco, c/Cal	103.2	gram(s)	103.2	210.528	5.573	46.337	1.032		0	0.103	0.413	0.826
1011	Mother	04/04/22	Baseline	Dinner	101 Dinner Tacos (04/04/22)	3	item(s)	537.899	251.403	10.882	52.593	5.341	0	0	0.541	0.38	2.63	0	0	0	0	0.003	0.043	0.419	0	0.073	0.001	0.002	0	0.004	0.333	0	0	2.484	0.103	0	0.001	0	0	0	0	8481.06	2141.92		1357.93	13553.5	0	1673.92	372.69
1011	Mother	04/04/22	Baseline	Lunch	Tortilla de Maiz Blanco, c/Cal	103.2	gram(s)	103.2	210.528	5.573	46.337	1.032		0	0.103	0.413	0.826
1011	Mother	04/04/22	Baseline	Morning Snack	101 Morning Snack Tostadas de Verdura (04/04/22)	4	item(s)	819.101	550.284	37.936	49.594	21.352	0	105.829	5.326	4.423	9.468	0	0	0	0	0.016	0.032	0.897	0	0.343	0	0		0.184	1.202	0.015	0	0.98	0.163	0	0.121	0.015	0.031	0.045	0	1021.88	1079.37		163.84	1475.11	0	827.154	7.187
1011	Mother	04/04/22	Baseline	Breakfast	101 Breakfast Caldo de Pollo (04/04/22)	350	gram(s)	350	77.181	13.847	0.04	1.995	0	45.304	0.512	0.583	0.486	0	0	0	0	0.006	0.013	0.343	0	0.142	0	0		0.078	0.492	0.006	0	0.356	0.013	0	0.052	0.006	0.013	0.019	0	107.305	151.355		10.624	36.337	0	0.814	0
1011	Mother	04/04/22	Baseline	Lunch	101 Lunch Caldo de Guisquil (04/04/22)	350	gram(s)	350	26.984	1.155	6.378	0.176	0	0	0.038	0.013	0.078	0	0	0	0	0	0	0.032	0	0.004	0	0		0	0.012	0	0	0.03	0.047	0	0	0	0	0	0	158.66	170.781		0.012	0.118	0	0.065	0
1011	Mother	06/29/2022	Endline	Breakfast	101 Breakfast Cafe (06/29/22)	250	gram(s)	250	29.493	0.168	7.407	0.007	0	0	0.003	0.001	0.003	0	0	0	0	0	0	0.002	0	0	0	0		0	0.001	0	0	0.002	0	0	0	0	0	0	0	9.581	57.402		0	0	0	0	0
1011	Mother	06/29/2022	Endline	Morning Snack	101 Morning Snack Pollo con Fideos (06/29/22)	350	gram(s)	350	646.748	66.051	51.71	17.531	0	186.213	3.159	3.967	7.687	0	0	0	0	0.027	0.054	1.579	0	0.601	0	0	0	0.319	3.576	0.026	0	7.104	0.088	0	0.213	0.026	0.054	0.08	0	567.311	758.81		43.933	152.013	0	1.672	0
1011	Mother	06/29/2022	Endline	Dinner	Water, Tap	10	fluid ounce(s)	295.4	0	0	0	0	0	0	0	0	0	0	0	0	0	0	0	0	0	0	0	0		0	0	0	0	0	0	0	0	0	0	0	0	8.862	2.954		0	0	0	0	0
1011	Mother	06/29/2022	Endline	Dinner	MARUCHAN Instant Lunch Soup, Ramen Noodles, Chicken Flavor, Microwaveable, Dry	1	item(s)	64	290	7	39	12	0	0	6																										0	1190			20	100
1011	Mother	06/29/2022	Endline	Morning Snack	Tortilla de Maiz Blanco, c/Cal	34.4	gram(s)	34.4	70.176	1.858	15.446	0.344		0	0.034	0.138	0.275
1011	Mother	06/29/2022	Endline	Breakfast	Pan Dulce de Guatemala	63	gram(s)	63	237.51	4.347	41.202	6.174
1011	Mother	06/29/2022	Endline	Lunch	101 Lunch Frijoles (06/29/22)	350	gram(s)	350	185.437	6.363	19.585	9.631	0	0	1.81	4.45	2.841	0	0	0	0	0	0.005	0.961	0.008	0.702	0.03	0.012	0	0.005	4.397	0.015	0	2.537	0.233	0	0	0	0.001	0	1.693	152.994	438.589		40.659	406.588	0	69.835	0
1021	Mother	04/05/22	Baseline	Morning Snack	102 Morning Snack Camarones con Tomate (04/05/22)	350	gram(s)	350	94.937	6.882	16.815	0.813	0	38.549	0.138	0.12	0.262	0	0	0	0	0.002	0.003	0.085	0.004	0.04	0.001	0	0	0.008	0.096	0.001	0	0.195	0.008	0	0.01	0.021	0.002	0.021	0.006	308.061	658.976		190.869	1783.86	0	932.36	209.478
1021	Mother	04/05/22	Baseline	Lunch	102 Lunch Fresco de Mosh (04/05/22)	250	gram(s)	250	15.078	0.306	3.463	0.046	0	0.139	0.01	0.014	0.015	0	0	0	0	0	0	0	0	0	0	0		0	0	0	0	0	0	0	0	0	0	0	0	10.798	18.027		0	0	0	0	0
1021	Mother	04/05/22	Baseline	Lunch	102 Lunch Espagueti Fideos (04/05/22)	350	gram(s)	350	1314.76	43.266	246.714	15.022	0	0	1.983	2.359	8.417	0	0	0	0	0	0	0.825	0	0.082	0	0	0	0	2.337	0	0	8.295	0.098	0	0	0	0	0	0	317.475	732.898		0	0	0	0	0
1021	Mother	04/05/22	Baseline	Dinner	102 Dinner Huevitos (04/05/22)	1	item(s)	62.9033	119.62	6.827	1.148	9.614	0	188.5	2.244	2.747	3.997	0.011	0.007	0.007	0.01	0.008	0.043	1.203	0	0.443	0	0		0.104	2.608	0.014	0	3.793	0.038	0	0.095	0	0.004	0.029	0	270.855	91.08		0	0	0	0.58	0
1021	Mother	04/05/22	Baseline	Breakfast	102 Breakfast Cafe (04/05/22)	250	gram(s)	250	21.389	0.166	5.314	0.007	0	0	0.003	0.001	0.003	0	0	0	0	0	0	0.002	0	0	0	0		0	0.001	0	0	0.002	0	0	0	0	0	0	0	9.049	54.98		0	0	0	0	0
1021	Mother	04/05/22	Baseline	Morning Snack	102 Morning Snack Empanadas (04/05/22)	267	gram(s)	267	793.625	18.778	75.031	48.539	0	30.033	5.593	9.279	30.995	0	0	0	0	0.004	0.009	0.243	0	0.098	0	0		0.052	8.175	0.004	0	29.062	0.123	0	0.034	0.004	0.009	0.013	0	77.033	534.763		61.781	569.024	0	309.174	37.294
1021	Mother	04/05/22	Baseline	Morning Snack	Tortilla de Maiz Blanco, c/Cal	103.2	gram(s)	103.2	210.528	5.573	46.337	1.032		0	0.103	0.413	0.826
1021	Mother	06/29/22	Endline	Afternoon Snack	102 Afternoon Snack Empanadas (06/29/22)	267	gram(s)	267	961.057	22.077	95.374	56.769	0	35.107	6.531	10.83	36.174	0	0	0	0	0.005	0.01	0.266	0	0.11	0	0		0.06	9.542	0.005	0	33.927	0.111	0	0.04	0.005	0.01	0.015	0	1054.86	609.039		8.025	26.082	0	0	0
1021	Mother	06/29/22	Endline	Dinner	102 Evening Snack Pollo Frito (06/29/22)	30	gram(s)	30	80.851	4.007	1.882	6.344	0	11.971	0.766	1.208	3.981	0	0	0	0	0.002	0.003	0.091	0	0.038	0	0		0.021	1.171	0.002	0	3.919	0.015	0	0.014	0.002	0.003	0.005	0	126.736	57.863		2.737	8.894	0	0	0
1021	Mother	06/29/22	Endline	Morning Snack	102 Morning Snack Atol de Arroz (06/29/22)	250	gram(s)	250	100.176	1.809	22.274	0.168	0	0	0.046	0.052	0.045	0	0	0	0	0	0.001	0.041	0	0.003	0	0	0	0.001	0.052	0	0	0.037	0.008	0	0	0	0	0	0	8.516	34.507		0.038	0.378	0	0.144	0.001
1021	Mother	06/29/22	Endline	Breakfast	Tortilla de Maiz Blanco, c/Cal	103.2	gram(s)	103.2	210.528	5.573	46.337	1.032		0	0.103	0.413	0.826
1021	Mother	06/29/22	Endline	Afternoon Snack	102 Lunch Fresco Sobre de Yus (06/29/22)	250	gram(s)	250	3.311	0	0.73	0	0	0	0	0	0	0	0	0	0	0	0	0	0	0	0	0		0	0	0	0	0	0	0	0	0	0	0	0	7.758	2.432		0	0	0	0	0
1021	Mother	06/29/22	Endline	Lunch	Tortilla de Maiz Blanco, c/Cal	103.2	gram(s)	103.2	210.528	5.573	46.337	1.032		0	0.103	0.413	0.826
1021	Mother	06/29/22	Endline	Lunch	102 Lunch Fresco Sobre de Yus (06/29/22)	250	gram(s)	250	3.311	0	0.73	0	0	0	0	0	0	0	0	0	0	0	0	0	0	0	0	0		0	0	0	0	0	0	0	0	0	0	0	0	7.758	2.432		0	0	0	0	0
1021	Mother	06/29/22	Endline	Breakfast	102 Breakfast Fresco de Horchata (06/29/22)	375	gram(s)	375	436.622	4.254	104.408	0.39	0	0	0.106	0.121	0.104	0	0	0	0	0	0.002	0.095	0	0.007	0	0	0	0.001	0.12	0	0	0.086	0.018	0	0	0	0	0	0	27.068	148.957		0.087	0.875	0	0.332	0.003
1021	Mother	06/29/22	Endline	Dinner	102 Evening Snack Cafe (06/29/22)	250	gram(s)	250	41.821	0.325	10.389	0.013	0	0	0.005	0.001	0.005	0	0	0	0	0	0	0.004	0	0.001	0	0		0	0.001	0	0	0.005	0	0	0	0	0	0	0	10.53	105.112		0	0	0	0	0
1021	Mother	06/29/22	Endline	Dinner	Tortilla de Maiz Blanco, c/Cal	103.2	gram(s)	103.2	210.528	5.573	46.337	1.032		0	0.103	0.413	0.826
1021	Mother	06/29/22	Endline	Lunch	102 Lunch Frijoles (06/29/22)	14.78	gram(s)	14.78	1.908	0.093	0.387	0.007	0	0	0.001	0	0.001	0	0	0	0	0	0	0	0	0	0	0		0	0	0	0	0	0	0	0	0	0	0	0	52.444	7.373		0.002	0.022	0	0.021	0
1021	Mother	06/29/22	Endline	Breakfast	102 Breakfast Frijoles con Espagueti (06/29/22)	350	gram(s)	350	608.518	22.823	100.618	12.961	0	0	1.555	2.158	7.759	0	0	0	0	0	0	0.224	0	0.022	0	0	0	0	2.081	0	0	7.566	0.043	0	0	0	0	0	0	175.907	949.56		0.065	0.651	0	0.651	0
1031	Mother	04/06/22	Baseline	Breakfast	Pan Dulce de Guatemala	63	gram(s)	63	237.51	4.347	41.202	6.174
1031	Mother	04/06/22	Baseline	Breakfast	103 Breakfast Cafe (04/06/22)	250	gram(s)	250	18.346	0.059	4.666	0.002	0	0	0.001	0	0.001	0	0	0	0	0	0	0.001	0	0	0	0		0	0	0	0	0.001	0	0	0	0	0	0	0	8.755	23.943		0	0	0	0	0
1031	Mother	04/06/22	Baseline	Morning Snack	103 Morning Snack Pollo con Tomate (04/06/22)	350	gram(s)	350	273.942	33.492	9.416	11.095	0	126.734	2.105	2.776	4.776	0	0	0	0	0.032	0.032	1.055		0.422				0.271	2.447	0.015	0	4.403	0.061	0	0.143	0.015	0.032	0.063	0.165	156.418	737.023		136.839	1170.83	0	579.269	130.173
1031	Mother	04/06/22	Baseline	Morning Snack	Tortilla de Maiz Blanco, c/Cal	103.2	gram(s)	103.2	210.528	5.573	46.337	1.032		0	0.103	0.413	0.826
1031	Mother	04/06/22	Baseline	Morning Snack	COCA-COLA Soda, Coke	250	milliliter(s)	260.747	109.232	0	26.991	0.652	0	0	0	0	0	0	0	0	0	0	0	0	0	0	0	0	0	0	0	0	0	0	0	0	0	0	0	0	0	7.822	7.789		0	0	0	0	0
1031	Mother	04/06/22	Baseline	Morning Snack	Ranchitas (Nacho Queso)	0.25	serving(s)	7	37.5	0.5	4.25	2.25		0	1																										0	40	23.5
1031	Mother	04/06/22	Baseline	Lunch	103 Lunch Pescado Conservado (04/06/22)	350	gram(s)	350	296.349	32.749	12.007	12.691	0	82.226	2.171	6.904	1.912	0	0	0	0	0	0	0.023	0	0.009	0	0		0.001	2.313	0	0	0.269	0.12	0	0	0.474	0	0.619	0	236.481	984.752		115.971	1009.35	0	504.771	112.931
1031	Mother	04/06/22	Baseline	Lunch	103 Lunch Fresco de Avena (04/06/22)	250	gram(s)	250	21.441	0.234	5.211	0.034	0	0.104	0.007	0.01	0.011	0	0	0	0	0	0	0	0	0	0	0		0	0	0	0	0	0	0	0	0	0	0	0	10.649	17.707		0	0	0	0	0
1031	Mother	04/06/22	Baseline	Dinner	Queso Blanco Fresco, Leche Integra	30	gram(s)	30	79.2	5.25	0.99	6.03
1031	Mother	04/06/22	Baseline	Dinner	103 Dinner Frijoles con Queso (04/06/22)	350	gram(s)	350	260.422	9.716	37.327	9.045	0	0	1.016	1.558	5.636	0	0	0	0	0	0	0	0	0	0	0		0	1.498	0	0	5.502	0.017	0	0	0	0	0	0	228.51	763.555		0.202	2.024	0	2.024	0
1031	Mother	06/30/22	Endline	Breakfast	103 Breakfast Cafe (06/30/22)	250	gram(s)	250	57.19	0.325	14.363	0.013	0	0	0.005	0.001	0.005	0	0	0	0	0	0	0.004	0	0.001	0	0		0	0.001	0	0	0.005	0	0	0	0	0	0	0	11.536	108.96		0	0	0	0	0
1031	Mother	06/30/22	Endline	Breakfast	Pan Dulce de Guatemala	126	gram(s)	126	475.02	8.694	82.404	12.348
1031	Mother	06/30/22	Endline	Morning Snack	Tortilla de Maiz Blanco, c/Cal	103.2	gram(s)	103.2	210.528	5.573	46.337	1.032		0	0.103	0.413	0.826
1031	Mother	06/30/22	Endline	Morning Snack	MARUCHAN Instant Lunch Soup, Ramen Noodles, Chicken Flavor, Microwaveable, Dry	1	item(s)	64	290	7	39	12	0	0	6																										0	1190			20	100
1031	Mother	06/30/22	Endline	Morning Snack	Water, Tap	10	fluid ounce(s)	295.4	0	0	0	0	0	0	0	0	0	0	0	0	0	0	0	0	0	0	0	0		0	0	0	0	0	0	0	0	0	0	0	0	8.862	2.954		0	0	0	0	0
1031	Mother	06/30/22	Endline	Lunch	103 Lunch Tamales de Carne (06/30/22)	2	item(s)	699.9	939.118	25.087	64.836	66.963	0	60.53	10.12	14.648	37.819	0	0	0	0	0	0.001	0.276		0.061				0.005	14.078	0.001	0	37.419	0.227	0	0	0	0	0	0	82.857	1242.1		207.37	2054.34	0	1108.39	248.46
1031	Mother	06/30/22	Endline	Dinner	POPSICLE Fruit Ice Pops, Pineapple, Watermelon and Banana, Made with Real Fruit, Variety Pack	50	gram(s)	50	41.958	0	11.189	0	0	0	0	0	0	0	0	0	0	0	0	0	0	0	0	0	0	0	0	0	0	0	0	0	0	0	0	0	0	0	0
1041	Mother	04/06/22	Baseline	Breakfast	Tortilla de Maiz Blanco, c/Cal	275.2	gram(s)	275.2	561.408	14.861	123.565	2.752		0	0.275	1.101	2.202
1041	Mother	04/06/22	Baseline	Breakfast	104 Breakfast Huevitos Estrellados (04/06/22)	2	item(s)	123.078	219.04	13.653	2.246	16.962	0	377	4.242	5.08	6.484	0.022	0.013	0.014	0.019	0.015	0.086	2.405	0	0.886	0	0		0.207	4.808	0.028	0	6.085	0.071	0	0.189	0	0.007	0.058	0	398.891	182.135		0	0	0	1.16	0
1041	Mother	04/06/22	Baseline	Morning Snack	COCA-COLA Soda, Coke	250	milliliter(s)	260.747	109.232	0	26.991	0.652	0	0	0	0	0	0	0	0	0	0	0	0	0	0	0	0	0	0	0	0	0	0	0	0	0	0	0	0	0	7.822	7.789		0	0	0	0	0
1041	Mother	04/06/22	Baseline	Lunch	104 Lunch Caldo de Res (04/06/22)	350	gram(s)	350	270.326	25.549	8.221	14.536	0	88.552	5.657	5.982	0.718	0	0	0	0	0	0	0.013	0	0	0	0	0	0	5.331	0	0	0.518	0.129	0	0	0	0	0	0	80.707	448.239		68.604	686.043	0	338.296	146.476
1041	Mother	04/06/22	Baseline	Morning Snack	Pan Dulce de Guatemala	63	gram(s)	63	237.51	4.347	41.202	6.174
1041	Mother	04/06/22	Baseline	Lunch	104 Lunch Fresco de Mosh (04/06/22)	250	gram(s)	250	13.499	0.233	3.158	0.035	0	0.105	0.007	0.011	0.012	0	0	0	0	0	0	0	0	0	0	0		0	0	0	0	0	0	0	0	0	0	0	0	10.142	15.015		0	0	0	0	0
1041	Mother	04/06/22	Baseline	Lunch	Tortilla de Maiz Blanco, c/Cal	103.2	gram(s)	103.2	210.528	5.573	46.337	1.032		0	0.103	0.413	0.826
1041	Mother	04/06/22	Baseline	Dinner	104 Dinner Pollo con Tomate (04/06/22)	350	gram(s)	350	262.074	41.492	8.839	6.019	0	131.292	1.508	1.717	1.485	0	0	0	0	0.019	0.038	1.013	0	0.42	0	0		0.226	1.454	0.019	0	1.107	0.04	0	0.15	0.019	0.038	0.056	0	225.45	733.213		108.852	881.263	0	421.748	94.716
1041	Mother	06/30/22	Endline	Breakfast	Tortilla de Maiz Blanco, c/Cal	344	gram(s)	344	701.76	18.576	154.456	3.44		0	0.344	1.376	2.752
1041	Mother	06/30/22	Endline	Dinner	104 Lunch Caldo de Pollo (06/30/22)	700	gram(s)	700	444.058	59.646	27.631	8.868	0	260.026	2.518	1.982	1.904	0	0	0	0	0.024	0.05	1.239	0.012	0.514	0.002	0	0	0.254	1.641	0.022	0	1.311	0.051	0	0.19	0.086	0.045	0.127	0.018	1108.83	691.059		97.448	401.141	0	59.882	13.386
1041	Mother	06/30/22	Endline	Lunch	Tortilla de Maiz Blanco, c/Cal	344	gram(s)	344	701.76	18.576	154.456	3.44		0	0.344	1.376	2.752
1041	Mother	06/30/22	Endline	Lunch	COCA-COLA Soda, Coke	250	milliliter(s)	260.747	109.232	0	26.991	0.652	0	0	0	0	0	0	0	0	0	0	0	0	0	0	0	0	0	0	0	0	0	0	0	0	0	0	0	0	0	7.822	7.789		0	0	0	0	0
1041	Mother	06/30/22	Endline	Lunch	104 Lunch Caldo de Pollo (06/30/22)	700	gram(s)	700	444.058	59.646	27.631	8.868	0	260.026	2.518	1.982	1.904	0	0	0	0	0.024	0.05	1.239	0.012	0.514	0.002	0	0	0.254	1.641	0.022	0	1.311	0.051	0	0.19	0.086	0.045	0.127	0.018	1108.83	691.059		97.448	401.141	0	59.882	13.386
1041	Mother	06/30/22	Endline	Breakfast	104 Breakfast Huevos con Tomate (06/30/22)	2	item(s)	352.777	213.195	15.668	14.475	10.536	0	377	3.545	3.888	2.082	0.022	0.013	0.014	0.019	0.015	0.086	2.436	0	0.898	0	0		0.209	3.629	0.028	0	1.708	0.062	0	0.189	0	0.007	0.058	0	413.199	644.995		129.233	1281.57	0	692.325	155.288
1041	Mother	06/30/22	Endline	Breakfast	104 Breakfast Cafe (06/30/22)	500	gram(s)	500	66.985	0.336	16.881	0.013	0	0	0.005	0.001	0.005	0	0	0	0	0	0	0.004	0	0.001	0	0		0	0.001	0	0	0.005	0	0	0	0	0	0	0	19.688	117.195		0	0	0	0	0
1051	Mother	04/07/22	Baseline	Dinner	105 Breakfast Cafe (04/07/22)	250	gram(s)	250	21.389	0.166	5.314	0.007	0	0	0.003	0.001	0.003	0	0	0	0	0	0	0.002	0	0	0	0		0	0.001	0	0	0.002	0	0	0	0	0	0	0	9.049	54.98		0	0	0	0	0
1051	Mother	04/07/22	Baseline	Breakfast	105 Breakfast Cafe (04/07/22)	250	gram(s)	250	21.389	0.166	5.314	0.007	0	0	0.003	0.001	0.003	0	0	0	0	0	0	0.002	0	0	0	0		0	0.001	0	0	0.002	0	0	0	0	0	0	0	9.049	54.98		0	0	0	0	0
1051	Mother	04/07/22	Baseline	Lunch	105 Lunch Fresco de Limon (04/07/22)	250	gram(s)	250	16.852	0.009	4.332	0.001	0	0	0	0	0	0	0	0	0	0	0	0	0	0	0	0		0	0	0	0	0	0	0	0	0	0	0	0	8.604	9.012		0.005	0.049	0	0.034	0
1051	Mother	04/07/22	Baseline	Breakfast	Pan Frances de Guatemala	25	gram(s)	25	77.75	2.35	14.625	1.075
1051	Mother	04/07/22	Baseline	Morning Snack	105 Morning Snack Caldo de Pescado (04/07/22)	350	gram(s)	350	268.562	32.962	2.765	13.091	0	86.534	2.256	7.234	1.93	0	0	0	0	0	0	0.004	0	0.002	0	0		0	2.404	0	0	0.204	0.123	0	0	0.498	0	0.651	0	160.417	710.673		38.999	238.619	0	88.321	19.808
1051	Mother	04/07/22	Baseline	Morning Snack	105 Breakfast Cafe (04/07/22)	250	gram(s)	250	21.389	0.166	5.314	0.007	0	0	0.003	0.001	0.003	0	0	0	0	0	0	0.002	0	0	0	0		0	0.001	0	0	0.002	0	0	0	0	0	0	0	9.049	54.98		0	0	0	0	0
1051	Mother	04/07/22	Baseline	Morning Snack	Tortilla de Maiz Blanco, c/Cal	344	gram(s)	344	701.76	18.576	154.456	3.44		0	0.344	1.376	2.752
1051	Mother	04/07/22	Baseline	Dinner	105 Dinner Huevos con Tomate (04/07/22)	1	item(s)	173.55	109.5	7.789	8.02	5.232	0	188.5	1.765	1.935	1.018	0.011	0.007	0.007	0.01	0.007	0.043	1.212	0	0.447	0	0		0.104	1.806	0.014	0	0.832	0.03	0	0.095	0	0.004	0.029	0	222.493	286.454		41.394	410.498	0	222.15	49.692
1051	Mother	04/07/22	Baseline	Lunch	105 Lunch Caldo de Pollo (04/07/22)	350	gram(s)	350	273.85	25.007	34.676	3.422	0	66.341	0.842	0.902	0.892	0	0	0	0	0.009	0.019	0.567	0	0.216	0	0	0	0.114	0.769	0.009	0	0.67	0.026	0	0.076	0.009	0.019	0.028	0	120.73	591.967		36.789	263.728	0	115.746	25.959
1051	Mother	06/17/22	Endline	Lunch	105 Lunch Frijoles en Caldo (07/06/22)	350	gram(s)	350	68.454	3.862	13.302	0.283	0	0	0.048	0.017	0.049	0	0	0	0	0	0	0.003	0	0	0	0		0	0	0	0	0.009	0.001	0	0	0	0	0	0	55.154	279.194		0.075	0.748	0	0.598	0
1051	Mother	06/17/22	Endline	Breakfast	105 Breakfast Huevos (06/17/22)	1	item(s)	62.7833	119.46	6.827	1.108	9.614	0	188.5	2.244	2.747	3.997	0.011	0.007	0.007	0.01	0.008	0.043	1.203	0	0.443	0	0		0.104	2.608	0.014	0	3.793	0.038	0	0.095	0	0.004	0.029	0	253.495	91.08		0	0	0	0.58	0
1051	Mother	06/17/22	Endline	Breakfast	Tortilla de Maiz Blanco, c/Cal	103.2	gram(s)	103.2	210.528	5.573	46.337	1.032		0	0.103	0.413	0.826
1051	Mother	06/17/22	Endline	Dinner	Pan Dulce de Guatemala	126	gram(s)	126	475.02	8.694	82.404	12.348
1051	Mother	06/17/22	Endline	Dinner	105 Dinner Cafe (06/17/22)	250	gram(s)	250	21.389	0.166	5.314	0.007	0	0	0.003	0.001	0.003	0	0	0	0	0	0	0.002	0	0	0	0		0	0.001	0	0	0.002	0	0	0	0	0	0	0	9.049	54.98		0	0	0	0	0
1051	Mother	06/17/22	Endline	Lunch	Pan Frances de Guatemala	75	gram(s)	75	233.25	7.05	43.875	3.225
1051	Mother	06/17/22	Endline	Lunch	COCA-COLA Soda, Coke	250	milliliter(s)	260.747	109.232	0	26.991	0.652	0	0	0	0	0	0	0	0	0	0	0	0	0	0	0	0	0	0	0	0	0	0	0	0	0	0	0	0	0	7.822	7.789		0	0	0	0	0
1061	Mother	04/08/22	Baseline	Dinner	106 Dinner Huevos con Frijol (04/08/22)	350	gram(s)	350	327.24	18.352	27.883	16.013	0	327.722	4.073	4.791	5.964	0.019	0.011	0.012	0.017	0.014	0.092	2.324	0.006	0.884	0.003	0.002	0.003	0.2	4.521	0.029	0	5.486	0.189	0	0.165	0	0.006	0.05	0	1001.7	660.784		0.144	1.439	0	2.447	0
1061	Mother	04/08/22	Baseline	Lunch	106 Lunch Frijoles con Sopa de Arroz (04/08/22)	700	gram(s)	700	1045.55	32.929	200.392	12.131	0	0	1.607	2.172	6.875	0	0	0	0	0	0.006	0.263	0	0.022	0	0		0.004	2.042	0	0	6.539	0.069	0	0	0	0	0	0	3859.44	1734.81		36.128	358.28	0	193.65	43.301
1061	Mother	04/08/22	Baseline	Breakfast	Tortilla de Maiz Blanco, c/Cal	172	gram(s)	172	350.88	9.288	77.228	1.72		0	0.172	0.688	1.376
1061	Mother	04/08/22	Baseline	Breakfast	106 Breakfast Cafe (04/08/22)	500	gram(s)	500	42.778	0.333	10.627	0.013	0	0	0.005	0.001	0.005	0	0	0	0	0	0	0.004	0	0.001	0	0		0	0.001	0	0	0.005	0	0	0	0	0	0	0	18.099	109.961		0	0	0	0	0
1061	Mother	04/08/22	Baseline	Lunch	106 Lunch Fresco Horchata (04/08/22)	250	gram(s)	250	102.551	1.847	23.097	0.182	0	0	0.05	0.055	0.045	0	0	0	0	0	0.001	0.042	0.002	0.004	0	0	0	0.001	0.054	0	0	0.037	0.008	0	0	0	0	0	0	8.591	39.296		0.376	3.763	0	1.429	0.013
1061	Mother	04/08/22	Baseline	Breakfast	106 Breakfast Huevos con Tomate (04/08/22)	3	item(s)	524.555	324.79	23.427	23.056	15.744	0	565.5	5.305	5.817	3.084	0.033	0.02	0.021	0.029	0.023	0.129	3.644	0	1.344	0	0		0.312	5.43	0.042	0	2.525	0.091	0	0.284	0	0.011	0.087	0	663.648	907.42		155.146	1538.54	0	831.8	186.345
1061	Mother	07/01/22	Endline	Breakfast	106 Breakfast Cafe (07/01/22)	250	gram(s)	250	21.389	0.166	5.314	0.007	0	0	0.003	0.001	0.003	0	0	0	0	0	0	0.002	0	0	0	0		0	0.001	0	0	0.002	0	0	0	0	0	0	0	9.049	54.98		0	0	0	0	0
1061	Mother	07/01/22	Endline	Lunch	Tortilla de Maiz Blanco, c/Cal	103.2	gram(s)	103.2	210.528	5.573	46.337	1.032		0	0.103	0.413	0.826
1061	Mother	07/01/22	Endline	Lunch	106 Lunch Caldo de Hierbamora (07/01/22)	350	gram(s)	350	10.468	0.949	1.976	0.136	0	0	0.021	0.014	0.055	0	0	0	0	0	0.002	0.017	0	0.002	0	0		0.001	0.013	0	0	0.03	0.025	0	0	0	0	0	0	110.272	204.77		277.279	2770.83	0	1649.33	26.118
1061	Mother	07/01/22	Endline	Morning Snack	COCA-COLA Soda, Coke	250	milliliter(s)	260.747	109.232	0	26.991	0.652	0	0	0	0	0	0	0	0	0	0	0	0	0	0	0	0	0	0	0	0	0	0	0	0	0	0	0	0	0	7.822	7.789		0	0	0	0	0
1061	Mother	07/01/22	Endline	Morning Snack	Pan Frances de Guatemala	50	gram(s)	50	155.5	4.7	29.25	2.15
1061	Mother	07/01/22	Endline	Breakfast	Sopa Instantanea Laky	1	container	64	280	6	40	11		0	5																										0	1680	160
1061	Mother	07/01/22	Endline	Breakfast	Water, Tap	10	fluid ounce(s)	295.4	0	0	0	0	0	0	0	0	0	0	0	0	0	0	0	0	0	0	0	0		0	0	0	0	0	0	0	0	0	0	0	0	8.862	2.954		0	0	0	0	0
1071	Mother	04/11/22	Baseline	Breakfast	107 Breakfast Frijoles con Arroz (04/11/22)	350	gram(s)	350	578.662	15.717	116.681	4.764	0	0	0.677	0.902	2.583	0	0	0	0	0	0.005	0.19	0	0.016	0	0		0.003	0.856	0	0	2.452	0.043	0	0	0	0	0	0	1781.95	733.219		26.04	258.24	0	139.579	31.21
1071	Mother	04/11/22	Baseline	Lunch	107 Lunch Caldo de Pescado (04/11/22)	350	gram(s)	350	171.745	19.433	5.658	7.582	0	49.711	1.299	4.159	1.119	0	0	0	0	0	0	0.005	0	0.002	0	0		0	1.384	0	0	0.128	0.071	0	0	0.286	0	0.374	0	146.287	492.203		31.918	231.431	0	101.805	22.758
1071	Mother	04/11/22	Baseline	Dinner	107 Dinner Cafe (04/11/22)	250	gram(s)	250	21.389	0.166	5.314	0.007	0	0	0.003	0.001	0.003	0	0	0	0	0	0	0.002	0	0	0	0		0	0.001	0	0	0.002	0	0	0	0	0	0	0	9.049	54.98		0	0	0	0	0
1071	Mother	04/11/22	Baseline	Dinner	Pan Frances de Guatemala	50	gram(s)	50	155.5	4.7	29.25	2.15
1071	Mother	07/06/22	Endline	Breakfast	107 Breakfast Huevos (07/06/22)	1	item(s)	85.3071	319.46	6.827	1.108	32.281	0	188.5	4.711	6.88	19.097	0.011	0.007	0.007	0.01	0.008	0.043	1.203	0	0.443	0	0		0.104	6.692	0.014	0	18.793	0.083	0	0.094	0	0.004	0.029	0	198.126	91.069		0	0	0	0.58	0
1071	Mother	07/06/22	Endline	Lunch	107 Lunch Arroz (07/06/22)	350	gram(s)	350	1005.81	14.992	163.974	30.794	0	0	3.56	5.77	19.936	0	0	0	0	0	0.008	0.326	0	0.028	0	0		0.004	5.699	0	0	19.744	0.121	0	0	0	0	0	0	166.04	435.836		44.65	442.782	0	238.996	53.6
1071	Mother	07/06/22	Endline	Breakfast	Tortilla de Maiz Blanco, c/Cal	137.6	gram(s)	137.6	280.704	7.43	61.782	1.376		0	0.138	0.55	1.101
1071	Mother	07/06/22	Endline	Breakfast	107 Breakfast Cafe (07/06/22)	250	gram(s)	250	103.669	3.065	22.817	0.125	0	0	0.049	0.01	0.049	0	0	0	0	0	0	0.037	0	0.009	0	0		0	0.01	0	0	0.045	0.004	0	0	0	0	0	0	17.023	894.16		0	0	0	0	0
1071	Mother	07/06/22	Endline	Lunch	107 Lunch Frijoles (07/06/22)	350	gram(s)	350	93.733	3.67	12.29	3.649	0	0	0.414	0.634	2.294	0	0	0	0	0	0	0.001	0	0	0	0		0	0.609	0	0	2.239	0.007	0	0	0	0	0	0	11.996	267.016		0.048	0.479	0	0.449	0
1071	Mother	07/06/22	Endline	Lunch	107 Lunch Agua de Avena (07/06/22)	500	gram(s)	500	48.471	1.11	10.953	0.166	0	0.504	0.035	0.05	0.055	0	0	0	0	0	0	0	0	0	0	0		0	0	0	0	0	0	0	0	0	0	0	0	26.572	59.25		0	0	0	0	0
1071	Mother	07/06/22	Endline	Lunch	Tortilla de Maiz Blanco, c/Cal	344	gram(s)	344	701.76	18.576	154.456	3.44		0	0.344	1.376	2.752
1081	Mother	04/11/22	Baseline	Lunch	Tortilla de Maiz Blanco, c/Cal	137.6	gram(s)	137.6	280.704	7.43	61.782	1.376		0	0.138	0.55	1.101
1081	Mother	04/11/22	Baseline	Lunch	108 Lunch Fideos (04/11/22)	350	gram(s)	350	585.192	20.005	119.679	2.424	0	0	0.383	0.237	0.78	0	0	0	0	0	0	0.347	0	0.035	0	0	0	0	0.237	0	0	0.747	0.033	0	0	0	0	0	0	275.19	548.903		0.202	2.019	0	2.019	0
1081	Mother	04/11/22	Baseline	Breakfast	Tortilla de Maiz Blanco, c/Cal	206.4	gram(s)	206.4	421.056	11.146	92.674	2.064		0	0.206	0.826	1.651
1081	Mother	04/11/22	Baseline	Breakfast	108 Breakfast Huevos Simples (04/11/22)	1	item(s)	64.9875	139.46	6.827	1.108	11.881	0	188.5	2.491	3.16	5.507	0.011	0.007	0.007	0.01	0.008	0.043	1.203	0	0.443	0	0		0.104	3.017	0.014	0	5.293	0.042	0	0.095	0	0.004	0.029	0	229.271	91.075		0	0	0	0.58	0
1081	Mother	04/11/22	Baseline	Breakfast	108 Breakfast Cafe (04/11/22)	250	gram(s)	250	29.493	0.168	7.407	0.007	0	0	0.003	0.001	0.003	0	0	0	0	0	0	0.002	0	0	0	0		0	0.001	0	0	0.002	0	0	0	0	0	0	0	9.581	57.402		0	0	0	0	0
1081	Mother	04/11/22	Baseline	Dinner	108 Dinner Huevos con Tomate (04/11/22)	2	item(s)	356.975	342.95	15.518	17.104	24.017	0	377	4.999	6.339	11.065	0.022	0.013	0.014	0.019	0.015	0.086	2.417	0	0.891	0	0		0.208	6.051	0.028	0	10.634	0.086	0	0.189	0	0.007	0.058	0	474.858	524.85		51.826	513.95	0	278.95	62.115
1081	Mother	07/06/22	Endline	Dinner	Pan Dulce de Guatemala	63	gram(s)	63	237.51	4.347	41.202	6.174
1081	Mother	07/06/22	Endline	Breakfast	108 Breakfast Cafe (07/06/22)	500	gram(s)	500	349.367	11.133	75.849	0.456	0	0	0.18	0.037	0.179	0	0	0	0	0	0	0.133	0	0.032	0	0		0	0.036	0.001	0	0.164	0.014	0	0	0	0	0	0	47.811	3236.88		0	0	0	0	0
1081	Mother	07/06/22	Endline	Breakfast	Pan Frances de Guatemala	100	gram(s)	100	311	9.4	58.5	4.3
1081	Mother	07/06/22	Endline	Lunch	108 Lunch Huevos con Tomate (07/06/22)	1	item(s)	163.603	184.653	7.629	6.908	14.274	0	188.5	2.749	3.586	7.051	0.011	0.007	0.007	0.01	0.007	0.043	1.211	0	0.446	0	0		0.104	3.437	0.014	0	6.825	0.048	0	0.095	0	0.004	0.029	0	277.318	253.898		34.495	342.082	0	185.222	41.41
1081	Mother	07/06/22	Endline	Breakfast	103 Lunch Tamales de Carne (06/30/22)	1	item(s)	349.95	469.559	12.543	32.418	33.481	0	30.265	5.06	7.324	18.909	0	0	0	0	0	0	0.138		0.031				0.002	7.039	0	0	18.709	0.114	0	0	0	0	0	0	41.428	621.051		103.685	1027.17	0	554.196	124.23
1081	Mother	07/06/22	Endline	Dinner	108 Dinner Cafe (07/06/22)	250	gram(s)	250	21.389	0.166	5.314	0.007	0	0	0.003	0.001	0.003	0	0	0	0	0	0	0.002	0	0	0	0		0	0.001	0	0	0.002	0	0	0	0	0	0	0	9.049	54.98		0	0	0	0	0
1091	Mother	04/11/22	Baseline	Breakfast	Pan Frances de Guatemala	50	gram(s)	50	155.5	4.7	29.25	2.15
1091	Mother	04/11/22	Baseline	Morning Snack	109 Morning Snack Fideos con Salsa Natura (04/11/22)	350	gram(s)	350	803.835	24.284	139.072	17.109	0	0	2.06	2.926	10.54	0	0	0	0	0	0.001	0.449	0	0.049	0	0	0	0.001	2.892	0.001	0	10.434	0.071	0	0	0	0	0	0	610.944	1099.08		91.172	911.715	0	539.135	17.315
1091	Mother	04/11/22	Baseline	Morning Snack	Tortilla de Maiz Blanco, c/Cal	172	gram(s)	172	350.88	9.288	77.228	1.72		0	0.172	0.688	1.376
1091	Mother	04/11/22	Baseline	Breakfast	Milk, whole	250	milliliter(s)	257.928	157.336	8.125	12.381	8.383	0	25.793	4.81	2.094	0.503	0.193	0.193	0.193	0.193	0.199	0.766	2.138		0.941				0	2.094	0	0	0.31	0.193	0	0	0	0	0		110.909	340.465		118.647	395.094		18.055	0
1091	Mother	04/11/22	Baseline	Breakfast	109 Breakfast Cafe (04/11/22)	250	gram(s)	250	21.389	0.166	5.314	0.007	0	0	0.003	0.001	0.003	0	0	0	0	0	0	0.002	0	0	0	0		0	0.001	0	0	0.002	0	0	0	0	0	0	0	9.05	54.98		0	0	0	0	0
1091	Mother	04/11/22	Baseline	Dinner	109 Lunch Queso con Tortillas (04/11/22)	5	item(s)	398.796	949.622	48.977	84.712	47.306		0	0.172	0.688	1.376
1091	Mother	04/11/22	Baseline	Lunch	109 Lunch Queso con Tortillas (04/11/22)	5	item(s)	398.796	949.622	48.977	84.712	47.306		0	0.172	0.688	1.376
1091	Mother	07/06/22	Endline	Dinner	109 Lunch Caldo de Pollo (07/06/22)	350	gram(s)	350	126.185	20.601	3.214	2.962	0	66.084	0.75	0.854	0.719	0	0	0	0	0.009	0.019	0.503	0	0.208	0	0		0.113	0.722	0.009	0	0.53	0.02	0	0.076	0.009	0.019	0.028	0	118.051	290.857		25.896	156.1	0	57.836	12.929
1091	Mother	07/06/22	Endline	Lunch	Tortilla de Maiz Blanco, c/Cal	206.4	gram(s)	206.4	421.056	11.146	92.674	2.064		0	0.206	0.826	1.651
1091	Mother	07/06/22	Endline	Lunch	109 Lunch Caldo de Pollo (07/06/22)	700	gram(s)	700	252.37	41.203	6.429	5.924	0	132.167	1.5	1.708	1.438	0	0	0	0	0.018	0.038	1.006	0	0.417	0	0		0.227	1.443	0.018	0	1.061	0.039	0	0.152	0.018	0.038	0.057	0	236.102	581.714		51.793	312.199	0	115.672	25.858
1091	Mother	07/06/22	Endline	Breakfast	Tortilla de Maiz Blanco, c/Cal	127.6	gram(s)	127.6	260.304	6.89	57.292	1.276		0	0.128	0.51	1.021
1091	Mother	07/06/22	Endline	Breakfast	109 Breakfast Huevos con Salchicas (07/06/22)	2	item(s)	167.988	360.67	18.914	3.553	29.607	0	403.1	9.399	11.178	6.978	0.024	0.013	0.016	0.026	0.024	0.467	5.257	0.162	2.548	0.013	0.003	0.118	0.682	10.12	0.079	0.025	6.502	0.107	0.001	0.202	0.002	0.013	0.058	0.747	775.121	345.935		0	4.95	0	1.16	0
1091	Mother	07/06/22	Endline	Lunch	COCA-COLA Soda, Coke	500	milliliter(s)	521.494	218.464	0	53.982	1.304	0	0	0	0	0	0	0	0	0	0	0	0	0	0	0	0	0	0	0	0	0	0	0	0	0	0	0	0	0	15.645	15.577		0	0	0	0	0
1101	Mother	04/12/22	Baseline	Breakfast	Tortilla de Maiz Blanco, c/Cal	103.2	gram(s)	103.2	210.528	5.573	46.337	1.032		0	0.103	0.413	0.826
1101	Mother	04/12/22	Baseline	Dinner	110 Dinner Caldo de Pollo (04/12/22)	350	gram(s)	350	122.614	18.485	5.485	2.657	0	58.252	0.664	0.756	0.643	0	0	0	0	0.008	0.017	0.446	0	0.185	0	0		0.1	0.639	0.008	0	0.476	0.018	0	0.067	0.008	0.017	0.025	0	138.453	318.17		32.334	231.876	0	101.937	22.794
1101	Mother	04/12/22	Baseline	Breakfast	110 Breakfast Huevos en Tortas (04/12/22)	2	serving(s)	120.1	193.206	13.653	2.216	14.048	0	377	3.925	4.549	4.543	0.022	0.013	0.014	0.019	0.015	0.086	2.405	0	0.886	0	0		0.207	4.283	0.028	0	4.156	0.065	0	0.189	0	0.007	0.058	0	396.253	182.137		0	0	0	1.16	0
1101	Mother	04/12/22	Baseline	Lunch	110 Lunch Caldo de Retaso (04/12/22)	350	gram(s)	350	410.928	38.217	9.943	23.373	0	132.082	9.276	8.919	1.049	0	0	0	0	0	0	0.004	0	0.001	0	0		0	7.949	0	0	0.772	0.19	0	0	0	0	0	0	327.687	517.856		17.845	162.779	0	80.181	17.929
1101	Mother	04/12/22	Baseline	Lunch	Tortilla de Maiz Blanco, c/Cal	103.2	gram(s)	103.2	210.528	5.573	46.337	1.032		0	0.103	0.413	0.826
1101	Mother	04/12/22	Baseline	Dinner	110 Dinner Cafe (04/12/22)	250	gram(s)	250	21.389	0.166	5.314	0.007	0	0	0.003	0.001	0.003	0	0	0	0	0	0	0.002	0	0	0	0		0	0.001	0	0	0.002	0	0	0	0	0	0	0	9.049	54.98		0	0	0	0	0
1101	Mother	04/12/22	Baseline	Breakfast	Beverage, Rice (Horchata)	250	milliliter(s)	253.7	129.387	0.786	32.169	0.076	0	0	0.02	0.023	0.02	0	0	0	0	0	0	0.018		0.002				0	0.023	0	0	0.015	0.002	0	0	0	0	0		10.148	15.222					0	0
1101	Mother	07/06/22	Endline	Breakfast	110 Breakfast Huevos Estrellados (07/06/22)	2	item(s)	143.95	398.92	13.653	2.216	37.362	0	377	6.462	8.8	20.074	0.022	0.013	0.014	0.019	0.015	0.086	2.405	0	0.886	0	0		0.207	8.483	0.028	0	19.585	0.111	0	0.189	0	0.007	0.058	0	603.885	182.18		0	0	0	1.16	0
1101	Mother	07/06/22	Endline	Breakfast	Tortilla de Maiz Blanco, c/Cal	275.2	gram(s)	275.2	561.408	14.861	123.565	2.752		0	0.275	1.101	2.202
1101	Mother	07/06/22	Endline	Breakfast	110 Breakfast Cafe (07/06/22)	250	gram(s)	250	72.047	0.324	18.205	0.012	0	0	0.005	0.001	0.005	0	0	0	0	0	0	0.004	0	0.001	0	0		0	0.001	0	0	0.004	0	0	0	0	0	0	0	12.509	112.68		0	0	0	0	0
1101	Mother	07/06/22	Endline	Lunch	110 Lunch Pollo Frito (07/06/22)	30	gram(s)	30	90.598	3.509	1.381	7.925	0	10.254	0.924	1.486	5.058	0	0	0	0	0.001	0.003	0.078	0	0.032	0	0	0	0.018	1.449	0.001	0	4.996	0.018	0	0.012	0.001	0.003	0.004	0	133.125	41.199		2.368	7.877	0	0.082	0.009
1101	Mother	07/06/22	Endline	Lunch	Tortilla de Maiz Blanco, c/Cal	344	gram(s)	344	701.76	18.576	154.456	3.44		0	0.344	1.376	2.752
1111	Mother	04/12/22	Baseline	Breakfast	111 Breakfast Cafe (04/12/22)	250	gram(s)	250	41.821	0.325	10.389	0.013	0	0	0.005	0.001	0.005	0	0	0	0	0	0	0.004	0	0.001	0	0		0	0.001	0	0	0.005	0	0	0	0	0	0	0	10.53	105.112		0	0	0	0	0
1111	Mother	04/12/22	Baseline	Lunch	111 Lunch Frijoles Colados (04/12/22)	350	gram(s)	350	315.778	15.719	47.277	8.127	0	0	0.968	1.354	4.846	0	0	0	0	0	0	0	0	0	0	0		0	1.262	0	0	4.635	0.014	0	0	0	0	0	0	100.224	1072.15		0.085	0.852	0	0.852	0
1111	Mother	04/12/22	Baseline	Lunch	Tortilla de Maiz Blanco, c/Cal	172	gram(s)	172	350.88	9.288	77.228	1.72		0	0.172	0.688	1.376
1111	Mother	04/12/22	Baseline	Dinner	111 Dinner Tostadas de Frijol (04/12/22)	4	item(s)	434.4	618.96	19.649	82.023	23.124	0	0	6.236	5.129	9.924	0	0	0	0.015	0.003	0.077	1.397	0.021	0.679	0.015	0.006	0	0.086	1.998	0.033	0	1.281	0.599	0	0.012	0	0	0	0.057	1991.28	1130.54		0	0	0	0	0
1111	Mother	04/12/22	Baseline	Breakfast	Pan Frances de Guatemala	25	gram(s)	25	77.75	2.35	14.625	1.075
1121	Mother	04/13/2022	Baseline	Dinner	Fruit smoothie, NFS	250	milliliter(s)	228.33	150.698	5.229	29.272	2.215	0	6.85	1.18	0.539	0.231	0.055	0.039	0.03	0.048	0.053	0.174	0.534		0.208				0.025	0.491	0	0	0.146	0.084	0	0	0	0	0		63.932	388.161		0	0		31.966	6.85
1121	Mother	04/13/2022	Baseline	Breakfast	112 Breakfast Cafe (04/13/22)	250	gram(s)	250	21.389	0.166	5.314	0.007	0	0	0.003	0.001	0.003	0	0	0	0	0	0	0.002	0	0	0	0		0	0.001	0	0	0.002	0	0	0	0	0	0	0	9.05	54.98		0	0	0	0	0
1121	Mother	04/13/2022	Baseline	Breakfast	Pan Frances de Guatemala	50	gram(s)	50	155.5	4.7	29.25	2.15
1121	Mother	04/13/2022	Baseline	Lunch	Tortilla de Maiz Blanco, c/Cal	103.2	gram(s)	103.2	210.528	5.573	46.337	1.032		0	0.103	0.413	0.826
1121	Mother	04/13/2022	Baseline	Lunch	112 Lunch Huevos con Tomate (04/12/22)	2	item(s)	303.484	258.336	15.145	14.174	15.806	0	377	4.108	4.847	5.619	0.022	0.013	0.014	0.019	0.015	0.086	2.415	0	0.89	0	0		0.207	4.578	0.028	0	5.224	0.069	0	0.189	0	0.007	0.058	0	463.358	456.304		41.46	411.16	0	223.392	49.692
1131	Mother	04/18/22	Baseline	Dinner	113 Dinner Huevos con Tomate (04/18/22)	1	item(s)	292.355	203.73	8.692	16.056	12.136	0	188.5	2.508	3.179	5.558	0.011	0.007	0.007	0.01	0.007	0.043	1.215	0	0.448	0	0		0.104	3.035	0.014	0	5.342	0.044	0	0.095	0	0.004	0.029	0	344.298	433.79		51.826	513.95	0	278.37	62.115
1131	Mother	04/18/22	Baseline	Lunch	113 Lunch Fresco de Platano (04/18/22)	250	gram(s)	250	177.722	0.981	46.167	0.257	0	0	0	0	0	0	0	0	0	0	0	0	0	0	0	0	0	0	0	0	0	0	0	0	0	0	0	0	0	14.04	389.532		82.64	826.404	0	335.108	321.176
1131	Mother	04/18/22	Baseline	Lunch	113 Lunch Pescado Frito (04/18/22)	30	gram(s)	30	96.218	5.407	0.562	7.963	0	13.822	0.997	2.222	4.207	0	0	0	0	0	0	0	0	0	0	0	0	0	1.438	0	0	3.905	0.031	0	0	0.08	0	0.104	0	97.902	100.818		3.594	11.978	0	0	0
1131	Mother	04/18/22	Baseline	Morning Snack	113 Morning Snack Caldo de Hieva (04/18/22)	350	gram(s)	350	36.685	1.877	7.966	0.246	0	0	0.029	0.02	0.077	0	0	0	0	0	0.002	0.024	0	0.003	0	0		0.001	0.018	0	0	0.042	0.035	0	0	0	0	0	0	153.364	366.079		387.526	3872.52	0	2305.39	36.496
1131	Mother	04/18/22	Baseline	Morning Snack	Tortilla de Maiz Blanco, c/Cal	172	gram(s)	172	350.88	9.288	77.228	1.72		0	0.172	0.688	1.376
1131	Mother	04/18/22	Baseline	Breakfast	Pan Dulce de Guatemala	63	gram(s)	63	237.51	4.347	41.202	6.174
1131	Mother	04/18/22	Baseline	Breakfast	113 Breakfast Cafe (04/18/22)	250	gram(s)	250	21.389	0.166	5.314	0.007	0	0	0.003	0.001	0.003	0	0	0	0	0	0	0.002	0	0	0	0		0	0.001	0	0	0.002	0	0	0	0	0	0	0	9.049	54.98		0	0	0	0	0
1131	Mother	04/18/22	Baseline	Dinner	Tortilla de Maiz Blanco, c/Cal	137.6	gram(s)	137.6	280.704	7.43	61.782	1.376		0	0.138	0.55	1.101
1131	Mother	07/11/22	Endline	Dinner	113 Dinner Huevos (07/11/22)	2	item(s)	129.85	278.92	13.653	2.216	23.762	0	377	4.982	6.32	11.014	0.022	0.013	0.014	0.019	0.015	0.086	2.405	0	0.886	0	0		0.207	6.033	0.028	0	10.585	0.084	0	0.189	0	0.007	0.058	0	410.095	182.14		0	0	0	1.16	0
1131	Mother	07/11/22	Endline	Lunch	COCA-COLA Soda, Coke	250	milliliter(s)	260.747	109.232	0	26.991	0.652	0	0	0	0	0	0	0	0	0	0	0	0	0	0	0	0	0	0	0	0	0	0	0	0	0	0	0	0	0	7.822	7.789		0	0	0	0	0
1131	Mother	07/11/22	Endline	Dinner	Tortilla de Maiz Blanco, c/Cal	240.8	gram(s)	240.8	491.232	13.003	108.119	2.408		0	0.241	0.963	1.926
1131	Mother	07/11/22	Endline	Dinner	113 Dinner Cafe (07/11/22)	250	gram(s)	250	21.389	0.166	5.314	0.007	0	0	0.003	0.001	0.003	0	0	0	0	0	0	0.002	0	0	0	0		0	0.001	0	0	0.002	0	0	0	0	0	0	0	9.049	54.98		0	0	0	0	0
1131	Mother	07/11/22	Endline	Lunch	113 Lunch Tostadas de Verduras (04/13/22)	5	item(s)	920.857	943.187	76.61	63.708	40.435	0	226.777	8.716	8.486	19.264	0	0	0	0	0.031	0.066	1.807	0	0.721	0	0	0	0.393	4.252	0.031	0	8.368	0.289	0	0.26	0.031	0.066	0.097	0	1213.71	1614.52		974.947	9399.55	0	4772.76	1530.38
1141	Mother	04/18/22	Baseline	Dinner	Pan Frances de Guatemala	25	gram(s)	25	77.75	2.35	14.625	1.075
1141	Mother	04/18/22	Baseline	Breakfast	Tortilla de Maiz Blanco, c/Cal	103.2	gram(s)	103.2	210.528	5.573	46.337	1.032		0	0.103	0.413	0.826
1141	Mother	04/18/22	Baseline	Breakfast	114 Breakfast Huevos (04/18/22)	1	item(s)	61.5875	109.46	6.827	1.108	8.481	0	188.5	2.121	2.54	3.242	0.011	0.007	0.007	0.01	0.008	0.043	1.203	0	0.443	0	0		0.104	2.404	0.014	0	3.043	0.035	0	0.095	0	0.004	0.029	0	229.271	91.075		0	0	0	0.58	0
1141	Mother	04/18/22	Baseline	Dinner	114 Dinner Cafe (04/18/22)	250	gram(s)	250	13.141	0.165	3.183	0.007	0	0	0.003	0.001	0.003	0	0	0	0	0	0	0.002	0	0	0	0		0	0.001	0	0	0.002	0	0	0	0	0	0	0	8.508	52.516		0	0	0	0	0
1141	Mother	04/18/22	Baseline	Lunch	Taco, Pork	1.5	item(s)	208.556	468.417	27.143	30.348	25.722	0	80.894	10.89	9.467	4.371	0.231	0.117	0.062	0.141	0.14	0.926	6.725	0.008	2.415	0.032	0.009	0	0.56	8.7	0.096	0	4.059	0.222	0	0.062	0	0	0	0.059	444.274	589.547		134.58	894.051	0	388.866	32.768
1141	Mother	07/15/22	Endline	Breakfast	Tortilla de Maiz Blanco, c/Cal	137.6	gram(s)	137.6	280.704	7.43	61.782	1.376		0	0.138	0.55	1.101
1141	Mother	07/15/22	Endline	Lunch	Tortilla de Maiz Blanco, c/Cal	275.2	gram(s)	275.2	561.408	14.861	123.565	2.752		0	0.275	1.101	2.202
1141	Mother	07/15/22	Endline	Lunch	114 Lunch Mole de Pollo (07/15/22)	350	gram(s)	350	332.025	50.074	9.03	11.318	0	152.702	1.736	2.29	3.53	0	0	0	0.038	0.01	0.03	0.95	0.005	0.297	0.002	0.005	0.007	0.203	2.044	0.024	0	3.28	0.042	0	0.105	0.005	0.014	0.01	0.014	510.1	1031.59		144.4	1269.69	0	145.727	32.674
1141	Mother	07/15/22	Endline	Breakfast	114 Breakfast Cafe (07/15/22)	250	gram(s)	250	14.982	0.085	3.763	0.003	0	0	0.001	0	0.001	0	0	0	0	0	0	0.001	0	0	0	0		0	0	0	0	0.001	0	0	0	0	0	0	0	8.557	30.389		0	0	0	0	0
1141	Mother	07/15/22	Endline	Breakfast	114 Breakfast Huevos con Salsa Natura (07/15/22)	2	item(s)	132.197	265.163	13.815	2.738	21.9	0	377	4.771	5.966	9.72	0.022	0.013	0.014	0.019	0.015	0.086	2.405	0	0.886	0	0		0.207	5.683	0.028	0	9.299	0.08	0	0.189	0	0.007	0.058	0	430.623	182.137		0	0	0	1.16	0
1151	Mother	04/19/22	Baseline	Lunch	COCA-COLA Soda, Coke	250	milliliter(s)	260.747	109.232	0	26.991	0.652	0	0	0	0	0	0	0	0	0	0	0	0	0	0	0	0	0	0	0	0	0	0	0	0	0	0	0	0	0	7.822	7.789		0	0	0	0	0
1151	Mother	04/19/22	Baseline	Breakfast	Tortilla de Maiz Blanco, c/Cal	66.8	gram(s)	66.8	136.272	3.607	29.993	0.668		0	0.067	0.267	0.534
1151	Mother	04/19/22	Baseline	Breakfast	115 Breakfast Huevos (04/18/22)	1	item(s)	62.7833	119.46	6.827	1.108	9.614	0	188.5	2.244	2.747	3.997	0.011	0.007	0.007	0.01	0.008	0.043	1.203	0	0.443	0	0		0.104	2.608	0.014	0	3.793	0.038	0	0.095	0	0.004	0.029	0	253.495	91.08		0	0	0	0.58	0
1151	Mother	04/19/22	Baseline	Dinner	115 Dinner Quesadillas (04/18/22)	1	serving(s)	54.4	122.976	5.358	16.106	4.364		0	0.034	0.138	0.275
1151	Mother	04/19/22	Baseline	Lunch	115 Lunch Ceviche (04/18/22)	350	gram(s)	350	264.927	1.926	68.295	0.239	0	9.31	0.037	0.033	0.076	0	0	0	0	0	0.001	0.023	0.001	0.011	0	0	0	0.002	0.028	0	0	0.059	0.002	0	0.003	0.005	0	0.005	0.001	1608.69	9013.31		58.568	554.499		291.916	65.567
1151	Mother	07/12/22	Endline	Breakfast	Queso Blanco Fresco, Leche Integra	30	gram(s)	30	79.2	5.25	0.99	6.03
1151	Mother	07/12/22	Endline	Breakfast	115 Breakfast Frijoles con Queso (07/12/22)	29.56	gram(s)	29.56	26.604	1.472	4.006	0.594	0	0	0.187	0.178	0.16	0	0	0	0.001	0	0.006	0.117	0.002	0.057	0.001	0	0	0.007	0.167	0.003	0	0.107	0.05	0	0.001	0	0	0	0.005	109.372	94.296		0	0	0	0	0
1151	Mother	07/12/22	Endline	Breakfast	115 Breakfast Cafe (07/12/22)	250	gram(s)	250	21.389	0.166	5.314	0.007	0	0	0.003	0.001	0.003	0	0	0	0	0	0	0.002	0	0	0	0		0	0.001	0	0	0.002	0	0	0	0	0	0	0	9.049	54.98		0	0	0	0	0
1151	Mother	07/12/22	Endline	Breakfast	Tortilla de Maiz Blanco, c/Cal	172	gram(s)	172	350.88	9.288	77.228	1.72		0	0.172	0.688	1.376
1151	Mother	07/12/22	Endline	Lunch	115 Lunch Chaomin (07/12/22)	700	gram(s)	700	1185.58	69.675	167.644	10.028	0	136.571	1.635	1.798	1.67	0	0	0	0	0.019	0.04	1.115	0	0.438	0	0	0	0.235	1.521	0.019	0	1.186	0.135	0	0.157	0.019	0.04	0.059	0	760.022	1219.17		477.306	4562.33	0	2220.42	912.356
1151	Mother	07/12/22	Endline	Lunch	Big Cola	250	gram(s)	250	50	0	12.292	0			0																											10.417
1151	Mother	07/12/22	Endline	Dinner	115 Lunch Chaomin (07/12/22)	350	gram(s)	350	592.791	34.837	83.822	5.014	0	68.285	0.818	0.899	0.835	0	0	0	0	0.009	0.02	0.557	0	0.219	0	0	0	0.117	0.76	0.009	0	0.593	0.068	0	0.078	0.009	0.02	0.029	0	380.011	609.584		238.653	2281.17	0	1110.21	456.178
1161	Mother	04/19/22	Baseline	Morning Snack	116 Morning Snack Pescado Frito (04/11/22)	30	gram(s)	30	159.506	3.351	0.004	16.425	0	8.901	1.873	3.494	10.246	0	0	0	0	0	0	0	0	0	0	0		0	2.964	0	0	10.002	0.043	0	0	0.051	0	0.067	0	24.124	64.929		2.314	7.714	0	0	0
1161	Mother	04/19/22	Baseline	Breakfast	Pan Dulce de Guatemala	63	gram(s)	63	237.51	4.347	41.202	6.174
1161	Mother	04/19/22	Baseline	Dinner	Tortilla de Maiz Blanco, c/Cal	103.2	gram(s)	103.2	210.528	5.573	46.337	1.032		0	0.103	0.413	0.826
1161	Mother	04/19/22	Baseline	Breakfast	116 Breakfast Cafe (04/19/22)	250	gram(s)	250	21.389	0.166	5.314	0.007	0	0	0.003	0.001	0.003	0	0	0	0	0	0	0.002	0	0	0	0		0	0.001	0	0	0.002	0	0	0	0	0	0	0	9.049	54.98		0	0	0	0	0
1161	Mother	04/19/22	Baseline	Morning Snack	Tortilla de Maiz Blanco, c/Cal	172	gram(s)	172	350.88	9.288	77.228	1.72		0	0.172	0.688	1.376
1161	Mother	04/19/22	Baseline	Lunch	COCA-COLA Soda, Coke	250	milliliter(s)	260.747	109.232	0	26.991	0.652	0	0	0	0	0	0	0	0	0	0	0	0	0	0	0	0	0	0	0	0	0	0	0	0	0	0	0	0	0	7.822	7.789		0	0	0	0	0
1161	Mother	04/19/22	Baseline	Lunch	Chicken, Meat Only, Fried	30	gram(s)	30	65.7	9.171	0.507	2.736	0	28.2	0.738	1.005	0.645	0	0	0	0	0.006	0.018	0.495		0.198				0.108	0.873	0.012	0	0.534	0.027	0	0.036	0.003	0.009	0.015		27.3	77.1		5.315	17.7		0	0
1161	Mother	04/19/22	Baseline	Dinner	116 Dinner Huevos (04/11/22)	1	item(s)	143.95	398.92	13.653	2.216	37.362	0	377	6.462	8.8	20.074	0.022	0.013	0.014	0.019	0.015	0.086	2.405	0	0.886	0	0		0.207	8.483	0.028	0	19.585	0.111	0	0.189	0	0.007	0.058	0	603.885	182.18		0	0	0	1.16	0
1161	Mother	07/11/22	Endline	Lunch	102 Lunch Fresco Sobre de Yus (06/29/22)	1	serving(s)	1026.87	13.6	0	3	0	0	0	0	0	0	0	0	0	0	0	0	0	0	0	0	0		0	0	0	0	0	0	0	0	0	0	0	0	31.866	9.989		0	0	0	0	0
1161	Mother	07/11/22	Endline	Lunch	Pan Frances de Guatemala	100	gram(s)	100	311	9.4	58.5	4.3
1161	Mother	07/11/22	Endline	Breakfast	Tortilla de Maiz Blanco, c/Cal	137.6	gram(s)	137.6	280.704	7.43	61.782	1.376		0	0.138	0.55	1.101
1161	Mother	07/11/22	Endline	Breakfast	116 Breakfast Huevos (07/11/22)	2	item(s)	379.9	686.44	15.938	12.56	65.088	0	377	9.487	13.822	38.438	0.022	0.013	0.014	0.019	0.015	0.087	2.453	0	0.902	0	0		0.209	13.443	0.028	0	37.819	0.175	0	0.189	0	0.007	0.058	0	519.24	715.74		180.6	1794.52	0	977.82	181.84
1161	Mother	07/11/22	Endline	Breakfast	116 Breakfast Cafe (07/11/22)	250	gram(s)	250	44.08	0.343	10.951	0.014	0	0	0.005	0.001	0.005	0	0	0	0	0	0	0.004	0	0.001	0	0		0	0.001	0	0	0.005	0	0	0	0	0	0	0	10.693	110.655		0	0	0	0	0
1161	Mother	07/11/22	Endline	Lunch	103 Lunch Tamales de Carne (06/30/22)	2	item(s)	699.9	939.118	25.087	64.836	66.963	0	60.53	10.12	14.648	37.819	0	0	0	0	0	0.001	0.276		0.061				0.005	14.078	0.001	0	37.419	0.227	0	0	0	0	0	0	82.857	1242.1		207.37	2054.34	0	1108.39	248.46
1171	Mother	04/19/22	Baseline	Breakfast	117 Breakfast Higado en Tomatado (04/19/22)	400	gram(s)	400	333.897	45.207	18.475	8.06	0	589.346	2.667	1.063	1.097	0	0	0	0	0	0	0.022	0	0.009	0	0		0.001	0.033	0	0	0.086	0.004	0	0	0	0	0	0	240.471	1018.28		90.531	897.81	0	483.25	108.225
1171	Mother	04/19/22	Baseline	Dinner	Tortilla de Maiz Blanco, c/Cal	103.2	gram(s)	103.2	210.528	5.573	46.337	1.032		0	0.103	0.413	0.826
1171	Mother	04/19/22	Baseline	Breakfast	Tortilla de Maiz Blanco, c/Cal	206.4	gram(s)	206.4	421.056	11.146	92.674	2.064		0	0.206	0.826	1.651
1171	Mother	04/19/22	Baseline	Lunch	Tortilla de Maiz Blanco, c/Cal	137.6	gram(s)	137.6	280.704	7.43	61.782	1.376		0	0.138	0.55	1.101
1171	Mother	04/19/22	Baseline	Dinner	117 Dinner Huevitos Estrellados (04/19/22)	2	item(s)	130.35	278.92	13.653	2.216	23.762	0	377	4.982	6.32	11.014	0.022	0.013	0.014	0.019	0.015	0.086	2.405	0	0.886	0	0		0.207	6.033	0.028	0	10.585	0.084	0	0.189	0	0.007	0.058	0	603.885	182.18		0	0	0	1.16	0
1171	Mother	04/19/22	Baseline	Lunch	117 Lunch Caldo de Frijol (04/19/22)	350	gram(s)	350	107.585	6.588	20.188	0.479	0	0	0.086	0.031	0.08	0	0	0	0	0	0	0.003	0	0	0	0		0	0	0	0	0.007	0.001	0	0	0	0	0	0	47.115	446.414		0.062	0.623	0	0.499	0
1171	Mother	07/11/22	Endline	Lunch	117 Lunch Caldo de Pollo (07/11/22)	700	gram(s)	700	1303.62	100.82	186.792	13.672	0	223.46	3.212	3.311	3.821	0	0	0	0	0.031	0.065	2.312	0	0.768	0	0	0	0.384	2.862	0.031	0	3.124	0.125	0	0.256	0.031	0.065	0.096	0	473.623	1540.66		123.873	887.869	0	389.334	87.438
1171	Mother	07/11/22	Endline	Lunch	Tortilla de Maiz Blanco, c/Cal	206.4	gram(s)	206.4	421.056	11.146	92.674	2.064		0	0.206	0.826	1.651
1171	Mother	07/11/22	Endline	Lunch	COCA-COLA Soda, Coke	250	milliliter(s)	260.747	109.232	0	26.991	0.652	0	0	0	0	0	0	0	0	0	0	0	0	0	0	0	0	0	0	0	0	0	0	0	0	0	0	0	0	0	7.822	7.789		0	0	0	0	0
1171	Mother	07/11/22	Endline	Morning Snack	Nectar Fruvita (de Melocoton)	1	serving(s)	200	90	0	21	0		0	0																											1
1171	Mother	07/11/22	Endline	Morning Snack	Galleta, genérico (Cookie)	6	gram(s)	6	28.904	0.406		1.306	0	3.01	0.616	0.477	0.142					0.119	0.069	0.254		0.121					0.282			0.086	0.004						0.018	24.594	10.185		0.012	0.06
1171	Mother	07/11/22	Endline	Breakfast	117 Breakfast Cafe (07/11/22)	250	gram(s)	250	21.389	0.166	5.314	0.007	0	0	0.003	0.001	0.003	0	0	0	0	0	0	0.002	0	0	0	0		0	0.001	0	0	0.002	0	0	0	0	0	0	0	9.049	54.98		0	0	0	0	0
1171	Mother	07/11/22	Endline	Morning Snack	117 Morning Snack Huevos con Tomate (07/11/22)	1	item(s)	167.863	163.77	7.699	6.624	12.037	0	188.5	2.508	3.179	5.558	0.011	0.007	0.007	0.01	0.008	0.043	1.215	0	0.448	0	0		0.104	3.035	0.014	0	5.342	0.044	0	0.095	0	0.004	0.029	0	235.656	286.066		51.701	512.709	0	277.129	62.115
1171	Mother	07/11/22	Endline	Morning Snack	Tortilla de Maiz Blanco, c/Cal	137.6	gram(s)	137.6	280.704	7.43	61.782	1.376		0	0.138	0.55	1.101
1181	Mother	04/20/22	Baseline	Dinner	Pan Dulce de Guatemala	63	gram(s)	63	237.51	4.347	41.202	6.174
1181	Mother	04/20/22	Baseline	Dinner	118 Dinner Cafe (04/20/22)	250	gram(s)	250	21.389	0.166	5.314	0.007	0	0	0.003	0.001	0.003	0	0	0	0	0	0	0.002	0	0	0	0		0	0.001	0	0	0.002	0	0	0	0	0	0	0	9.049	54.98		0	0	0	0	0
1181	Mother	04/20/22	Baseline	Lunch	Tortilla de Maiz Blanco, c/Cal	103.2	gram(s)	103.2	210.528	5.573	46.337	1.032		0	0.103	0.413	0.826
1181	Mother	04/20/22	Baseline	Lunch	118 Lunch Bistec (04/20/22)	30	gram(s)	30	51.338	4.927	0.487	3.202	0	17.352	1.145	1.238	0.375	0	0	0	0	0	0	0.002	0	0.001	0	0		0	1.109	0	0	0.337	0.026	0	0	0	0	0	0	17.757	84.324		10.448	103.605	0	55.845	12.562
1181	Mother	07/12/22	Endline	Lunch	Tortilla de Maiz Blanco, c/Cal	275.2	gram(s)	275.2	561.408	14.861	123.565	2.752		0	0.275	1.101	2.202
1181	Mother	07/12/22	Endline	Lunch	COCA-COLA Soda, Coke	250	milliliter(s)	260.747	109.232	0	26.991	0.652	0	0	0	0	0	0	0	0	0	0	0	0	0	0	0	0	0	0	0	0	0	0	0	0	0	0	0	0	0	7.822	7.789		0	0	0	0	0
1181	Mother	07/12/22	Endline	Morning Snack	Tortilla de Maiz Blanco, c/Cal	172	gram(s)	172	350.88	9.288	77.228	1.72		0	0.172	0.688	1.376
1181	Mother	07/12/22	Endline	Morning Snack	118 Breakfast Cafe (07/12/22)	250	gram(s)	250	25.914	0.326	6.276	0.013	0	0	0.005	0.001	0.005	0	0	0	0	0	0	0.004	0	0.001	0	0		0	0.001	0	0	0.005	0	0	0	0	0	0	0	9.488	101.129		0	0	0	0	0
1181	Mother	07/12/22	Endline	Breakfast	118 Breakfast Cafe (07/12/22)	250	gram(s)	250	25.914	0.326	6.276	0.013	0	0	0.005	0.001	0.005	0	0	0	0	0	0	0.004	0	0.001	0	0		0	0.001	0	0	0.005	0	0	0	0	0	0	0	9.488	101.129		0	0	0	0	0
1181	Mother	07/12/22	Endline	Morning Snack	118 Morning Snack Hierba Frita (07/12/22)	700	gram(s)	700	607.038	9.662	32.358	52.572	0	0	5.754	9.466	34.608	0	0	0	0	0	0.014	0.143	0	0.018	0	0		0.009	9.344	0	0	34.17	0.313	0	0	0	0	0	0	870.942	1948.54		2337.68	23360.3	0	13906	220.172
1181	Mother	07/12/22	Endline	Breakfast	Galleta, genérico (Cookie)	90	gram(s)	90	433.566	6.084		19.593	0	45.153	9.243	7.155	2.133					1.784	1.028	3.811		1.814					4.234			1.285	0.06						0.272	368.91	152.775		0.18	0.9
1181	Mother	07/12/22	Endline	Lunch	Chicken, Meat Only, Fried	30	gram(s)	30	65.7	9.171	0.507	2.736	0	28.2	0.738	1.005	0.645	0	0	0	0	0.006	0.018	0.495		0.198				0.108	0.873	0.012	0	0.534	0.027	0	0.036	0.003	0.009	0.015		27.3	77.1		5.315	17.7		0	0
1191	Mother	04/20/22	Baseline	Dinner	102 Afternoon Snack Empanadas (06/29/22)	356	gram(s)	356	1281.41	29.435	127.165	75.692	0	46.809	8.708	14.44	48.231	0	0	0	0	0.006	0.014	0.354	0	0.147	0	0		0.08	12.723	0.006	0	45.236	0.148	0	0.054	0.006	0.014	0.02	0	1406.48	812.052		10.7	34.776	0	0	0
1191	Mother	04/20/22	Baseline	Lunch	Tortilla de Maiz Blanco, c/Cal	206.4	gram(s)	206.4	421.056	11.146	92.674	2.064		0	0.206	0.826	1.651
1191	Mother	04/20/22	Baseline	Lunch	119 Lunch Pescado Frito (04/20/22)	30	gram(s)	30	159.595	3.353	0.002	16.435	0	8.907	1.874	3.496	10.252	0	0	0	0	0	0	0	0	0	0	0		0	2.966	0	0	10.008	0.043	0	0	0.051	0	0.067	0	18.514	64.967		2.316	7.718	0	0	0
1191	Mother	04/20/22	Baseline	Morning Snack	Tortilla de Maiz Blanco, c/Cal	137.6	gram(s)	137.6	280.704	7.43	61.782	1.376		0	0.138	0.55	1.101
1191	Mother	04/20/22	Baseline	Morning Snack	119 Morning Snack Huevos en Caldo (04/20/22)	700	gram(s)	700	354.647	21.29	27.524	17.492	0	480.074	6.655	4.904	2.525	0.028	0.017	0.018	0.024	0.019	0.11	3.071	0	1.132	0	0		0.264	4.576	0.036	0	2.054	0.074	0	0.241	0	0.009	0.074	0	1062.95	484.938		44.988	410.364	0	203.614	45.199
1191	Mother	04/20/22	Baseline	Breakfast	Pan Dulce de Guatemala	63	gram(s)	63	237.51	4.347	41.202	6.174
1191	Mother	04/20/22	Baseline	Breakfast	119 Breakfast Cafe (04/20/22)	250	gram(s)	250	21.389	0.166	5.314	0.007	0	0	0.003	0.001	0.003	0	0	0	0	0	0	0.002	0	0	0	0		0	0.001	0	0	0.002	0	0	0	0	0	0	0	9.049	54.98		0	0	0	0	0
1191	Mother	07/12/22	Endline	Dinner	Pan Dulce de Guatemala	126	gram(s)	126	475.02	8.694	82.404	12.348
1191	Mother	07/12/22	Endline	Dinner	119 Dinner Cafe (07/12/22)	250	gram(s)	250	21.389	0.166	5.314	0.007	0	0	0.003	0.001	0.003	0	0	0	0	0	0	0.002	0	0	0	0		0	0.001	0	0	0.002	0	0	0	0	0	0	0	9.049	54.98		0	0	0	0	0
1191	Mother	07/12/22	Endline	Lunch	Tortilla de Maiz Blanco, c/Cal	206.4	gram(s)	206.4	421.056	11.146	92.674	2.064		0	0.206	0.826	1.651
1191	Mother	07/12/22	Endline	Lunch	119 Lunch Carne Asada (07/12/22)	0.25	serving(s)	113.586	303.6	31.76	0	18.68	0	114.4	7.28	7.72	0.896	0	0	0	0	0	0	0	0	0	0	0		0	6.88	0	0	0.656	0.164	0	0	0	0	0	0	157.071	361.615		0	0	0	0	0
1191	Mother	07/12/22	Endline	Morning Snack	119 Morning Snack Pan con Pollo (07/12/22)	1	serving(s)	108.8	276.84	9.221	30.658	13.119	0	18.596	1.729	2.462	6.263	0	0	0	0.003	0.001	0.01	1.172	0.01	0.453	0.032	0.034	0.001	0.029	2.389	0.035	0.003	5.474	0.76	0	0.016	0	0.001	0.001	0.027	236.89	125.85		15.834	135.11		71.898	0.36
1191	Mother	07/12/22	Endline	Breakfast	NISSIN BIG CUP NOODLES Roast Chicken Flavor, Dry	1	item(s)	80	380	6	50	16	0	0	8	7	2																								0	1620			0	0	0	0	0
1191	Mother	07/12/22	Endline	Breakfast	Tortilla de Maiz Blanco, c/Cal	68.8	gram(s)	68.8	140.352	3.715	30.891	0.688		0	0.069	0.275	0.55
1201	Mother	04/21/22	Baseline	Breakfast	Tortilla de Maiz Blanco, c/Cal	103.2	gram(s)	103.2	210.528	5.573	46.337	1.032		0	0.103	0.413	0.826
1201	Mother	04/21/22	Baseline	Breakfast	120 Breakfast Huevos (04/21/22)	1	item(s)	61.5875	109.46	6.827	1.108	8.481	0	188.5	2.121	2.54	3.242	0.011	0.007	0.007	0.01	0.008	0.043	1.203	0	0.443	0	0		0.104	2.404	0.014	0	3.043	0.035	0	0.095	0	0.004	0.029	0	229.271	91.075		0	0	0	0.58	0
1201	Mother	04/21/22	Baseline	Lunch	Tortilla de Maiz Blanco, c/Cal	344	gram(s)	344	701.76	18.576	154.456	3.44		0	0.344	1.376	2.752
1201	Mother	04/21/22	Baseline	Lunch	120 Breakfast Fresco de Horchata (04/21/22)	250	gram(s)	250	15.17	0.046	3.848	0.004	0	0	0.001	0.001	0.001	0	0	0	0	0	0	0.001	0	0	0	0		0	0.001	0	0	0.001	0	0	0	0	0	0	0	8.167	5.984		0	0	0	0	0
1201	Mother	04/21/22	Baseline	Breakfast	120 Breakfast Fresco de Horchata (04/21/22)	250	gram(s)	250	15.17	0.046	3.848	0.004	0	0	0.001	0.001	0.001	0	0	0	0	0	0	0.001	0	0	0	0		0	0.001	0	0	0.001	0	0	0	0	0	0	0	8.167	5.984		0	0	0	0	0
1201	Mother	04/21/22	Baseline	Lunch	120 Lunch Frijoles en Caldo (04/21/22)	700	gram(s)	700	130.094	7.448	25.063	0.544	0	0	0.093	0.034	0.085	0	0	0	0	0	0	0.002	0	0	0	0		0	0	0	0	0.005	0	0	0	0	0	0	0	110.243	541.478		0.103	1.033	0	0.943	0
1211	Mother	04/21/22	Baseline	Lunch	121 Pescado Frito (04/21/22)	30	gram(s)	30	123.812	4.464	0	11.833	0	11.858	1.402	2.823	6.956	0	0	0	0	0	0	0	0	0	0	0		0	2.139	0	0	6.675	0.037	0	0	0.068	0	0.089	0	67.969	86.504		3.083	10.276	0	0	0
1211	Mother	04/21/22	Baseline	Breakfast	121 Breakfast Huevos (04/21/22)	2	item(s)	130.35	278.92	13.653	2.216	23.762	0	377	4.982	6.32	11.014	0.022	0.013	0.014	0.019	0.015	0.086	2.405	0	0.886	0	0		0.207	6.033	0.028	0	10.585	0.084	0	0.189	0	0.007	0.058	0	603.885	182.18		0	0	0	1.16	0
1211	Mother	04/21/22	Baseline	Breakfast	Tortilla de Maiz Blanco, c/Cal	137.6	gram(s)	137.6	280.704	7.43	61.782	1.376		0	0.138	0.55	1.101
1211	Mother	04/21/22	Baseline	Breakfast	121 Breakfast Cafe (04/21/22)	250	gram(s)	250	21.389	0.166	5.314	0.007	0	0	0.003	0.001	0.003	0	0	0	0	0	0	0.002	0	0	0	0		0	0.001	0	0	0.002	0	0	0	0	0	0	0	9.049	54.98		0	0	0	0	0
1211	Mother	04/21/22	Baseline	Lunch	Tortilla de Maiz Blanco, c/Cal	137.6	gram(s)	137.6	280.704	7.43	61.782	1.376		0	0.138	0.55	1.101
1211	Mother	04/21/22	Baseline	Dinner	115 Dinner Quesadillas (04/18/22)	1	serving(s)	54.4	122.976	5.358	16.106	4.364		0	0.034	0.138	0.275
1211	Mother	04/21/22	Baseline	Lunch	Nectar Fruvita (de Melocoton)	250	gram(s)	250	112.5	0	26.25	0		0	0																											1.25
1211	Mother	07/15/22	Endline	Breakfast	121 Breakfast Cafe (07/15/22)	250	gram(s)	250	44.08	0.343	10.951	0.014	0	0	0.005	0.001	0.005	0	0	0	0	0	0	0.004	0	0.001	0	0		0	0.001	0	0	0.005	0	0	0	0	0	0	0	10.693	110.655		0	0	0	0	0
1211	Mother	07/15/22	Endline	Morning Snack	Tortilla de Maiz Blanco, c/Cal	137.6	gram(s)	137.6	280.704	7.43	61.782	1.376		0	0.138	0.55	1.101
1211	Mother	07/15/22	Endline	Lunch	121 Lunch Huevos (07/15/22)	1	item(s)	62.6583	119.46	6.827	1.108	9.614	0	188.5	2.244	2.747	3.997	0.011	0.007	0.007	0.01	0.008	0.043	1.203	0	0.443	0	0		0.104	2.608	0.014	0	3.793	0.038	0	0.095	0	0.004	0.029	0	205.048	91.07		0	0	0	0.58	0
1211	Mother	07/15/22	Endline	Lunch	Beans, Refried, Canned	1	tablespoon(s)	14.875	13.388	0.741	2.016	0.299	0	0	0.094	0.089	0.081	0	0	0	0.001	0	0.003	0.059	0.001	0.029	0.001	0	0	0.004	0.084	0.001	0	0.054	0.025	0	0.001	0	0	0	0.002	55.038	47.451		0	0	0	0	0
1211	Mother	07/15/22	Endline	Lunch	Tortilla de Maiz Blanco, c/Cal	137.6	gram(s)	137.6	280.704	7.43	61.782	1.376		0	0.138	0.55	1.101
1211	Mother	07/15/22	Endline	Dinner	121 Dinner Platanos Hervido (07/15/22)	4	serving(s)	139.391	91.912	0.932	24.01	0.251	0	0	0	0	0	0	0	0	0	0	0	0	0	0	0	0	0	0	0	0	0	0	0	0	0	0	0	0	0	5.198	350.954		80.693	806.932	0	327.212	313.608
1211	Mother	07/15/22	Endline	Morning Snack	Queso Blanco Fresco, Leche Integra	120	gram(s)	120	316.8	21	3.96	24.12
1221	Mother	04/22/22	Baseline	Lunch	Tortilla de Maiz Blanco, c/Cal	275.2	gram(s)	275.2	561.408	14.861	123.565	2.752		0	0.275	1.101	2.202
1221	Mother	04/22/22	Baseline	Breakfast	122 Breakfast Huevos con Chorizo (04/22/22)	1	item(s)	190.178	185.995	9.804	9.149	12.374	0	197.95	3.419	4.14	3.912	0.012	0.007	0.007	0.012	0.011	0.091	2.014	0.01	0.852	0.009	0.002	0.001	0.18	3.881	0.05	0.001	3.631	0.06	0	0.109	0	0.006	0.029	0.018	368.649	308.625		25.913	256.975	0	139.475	31.058
1221	Mother	04/22/22	Baseline	Breakfast	Tortilla de Maiz Blanco, c/Cal	275.2	gram(s)	275.2	561.408	14.861	123.565	2.752		0	0.275	1.101	2.202
1221	Mother	04/22/22	Baseline	Lunch	122 Lunch Caldo de Pollo (04/22/22)	350	gram(s)	350	97.986	16.251	2.075	2.33	0	52.466	0.592	0.675	0.562	0	0	0	0	0.007	0.015	0.397	0	0.165	0	0		0.09	0.57	0.007	0	0.412	0.015	0	0.06	0.007	0.015	0.022	0	95.83	206.666		12.021	39.252	0	0.273	0
1221	Mother	04/22/22	Baseline	Dinner	103 Lunch Tamales de Carne (06/30/22)	1	item(s)	349.95	469.559	12.543	32.418	33.481	0	30.265	5.06	7.324	18.909	0	0	0	0	0	0	0.138		0.031				0.002	7.039	0	0	18.709	0.114	0	0	0	0	0	0	41.428	621.051		103.685	1027.17	0	554.196	124.23
1221	Mother	07/25/22	Endline	Breakfast	Galleta, genérico (Cookie)	90	gram(s)	90	433.566	6.084		19.593	0	45.153	9.243	7.155	2.133					1.784	1.028	3.811		1.814					4.234			1.285	0.06						0.272	368.91	152.775		0.18	0.9
1221	Mother	07/25/22	Endline	Morning Snack	122 Morning Snack Huevos (07/25/22)	2	item(s)	121.74	206.92	13.653	2.216	15.602	0	377	4.094	4.832	5.578	0.022	0.013	0.014	0.019	0.015	0.086	2.405	0	0.886	0	0		0.207	4.563	0.028	0	5.185	0.068	0	0.189	0	0.007	0.058	0	429.474	182.144		0	0	0	1.16	0
1221	Mother	07/25/22	Endline	Morning Snack	Beans, Refried, Canned	1	tablespoon(s)	14.875	13.388	0.741	2.016	0.299	0	0	0.094	0.089	0.081	0	0	0	0.001	0	0.003	0.059	0.001	0.029	0.001	0	0	0.004	0.084	0.001	0	0.054	0.025	0	0.001	0	0	0	0.002	55.038	47.451		0	0	0	0	0
1221	Mother	07/25/22	Endline	Morning Snack	Tortilla de Maiz Blanco, c/Cal	206.4	gram(s)	206.4	421.056	11.146	92.674	2.064		0	0.206	0.826	1.651
1221	Mother	07/25/22	Endline	Lunch	122 Lunch Caldo de Pollo (07/25/22)	700	gram(s)	700	247.739	35.139	14.342	5.095	0	109.502	1.261	1.427	1.251	0	0	0	0	0.015	0.032	0.85	0	0.348	0	0	0	0.189	1.207	0.015	0	0.937	0.034	0	0.126	0.015	0.032	0.047	0	289.295	732.737		763.732	7465.38	0	3677.76	1505.89
1221	Mother	07/25/22	Endline	Lunch	Tortilla de Maiz Blanco, c/Cal	275.2	gram(s)	275.2	561.408	14.861	123.565	2.752		0	0.275	1.101	2.202
1221	Mother	07/25/22	Endline	Breakfast	122 Breakfast Cafe (07/25/22)	250	gram(s)	250	17.75	0.326	4.165	0.013	0	0	0.005	0.001	0.005	0	0	0	0	0	0	0.004	0	0.001	0	0		0	0.001	0	0	0.005	0	0	0	0	0	0	0	8.953	99.085		0	0	0	0	0
1231	Mother	04/22/22	Baseline	Lunch	Pizza, Cheese Topping, Chain, 14'' Pizza, Thick Crust, Fast Food	3	slice(s)	318	861.78	34.376	105.481	33.517	0	54.06	13.439	8.252	8.751	0.324	0.258	0.172	0.442	0.534	1.825	6.681	0.137	2.7	0.073	0.06	0.149	0.363	7.546	0.134	0.006	7.642	0.983	0.003	0.035	0.013	0.013	0	0.843	1898.46	537.42		228.96	1144.8		295.74	0
1231	Mother	04/22/22	Baseline	Lunch	COCA-COLA Soda, Coke	250	milliliter(s)	260.747	109.232	0	26.991	0.652	0	0	0	0	0	0	0	0	0	0	0	0	0	0	0	0	0	0	0	0	0	0	0	0	0	0	0	0	0	7.822	7.789		0	0	0	0	0
1231	Mother	04/22/22	Baseline	Breakfast	123 Dinner Cafe (04/22/22)	250	gram(s)	250	33.937	0.326	8.351	0.013	0	0	0.005	0.001	0.005	0	0	0	0	0	0	0.004	0	0.001	0	0		0	0.001	0	0	0.005	0	0	0	0	0	0	0	10.013	103.138		0	0	0	0	0
1231	Mother	04/22/22	Baseline	Dinner	Pan Dulce de Guatemala	63	gram(s)	63	237.51	4.347	41.202	6.174
1231	Mother	04/22/22	Baseline	Dinner	123 Dinner Cafe (04/22/22)	250	gram(s)	250	33.937	0.326	8.351	0.013	0	0	0.005	0.001	0.005	0	0	0	0	0	0	0.004	0	0.001	0	0		0	0.001	0	0	0.005	0	0	0	0	0	0	0	10.013	103.138		0	0	0	0	0
1231	Mother	04/22/22	Baseline	Breakfast	123 Breakfast Huevos (04/22/22)	2	item(s)	120.783	198.92	13.653	2.216	14.695	0	377	3.995	4.667	4.974	0.022	0.013	0.014	0.019	0.015	0.086	2.405	0	0.886	0	0		0.207	4.4	0.028	0	4.585	0.066	0	0.189	0	0.007	0.058	0	410.095	182.14		0	0	0	1.16	0
1231	Mother	04/22/22	Baseline	Breakfast	Tortilla de Maiz Blanco, c/Cal	103.2	gram(s)	103.2	210.528	5.573	46.337	1.032		0	0.103	0.413	0.826
1231	Mother	07/27/22	Endline	Lunch	COCA-COLA Soda, Coke	250	milliliter(s)	260.747	109.232	0	26.991	0.652	0	0	0	0	0	0	0	0	0	0	0	0	0	0	0	0	0	0	0	0	0	0	0	0	0	0	0	0	0	7.822	7.789		0	0	0	0	0
1231	Mother	07/27/22	Endline	Breakfast	123 Breakfast Cafe (07/27/22)	250	gram(s)	250	29.493	0.168	7.407	0.007	0	0	0.003	0.001	0.003	0	0	0	0	0	0	0.002	0	0	0	0		0	0.001	0	0	0.002	0	0	0	0	0	0	0	9.581	57.402		0	0	0	0	0
1231	Mother	07/27/22	Endline	Lunch	Tortilla de Maiz Blanco, c/Cal	137.6	gram(s)	137.6	280.704	7.43	61.782	1.376		0	0.138	0.55	1.101
1231	Mother	07/27/22	Endline	Lunch	Chicken, Broiler or Fryer, Back, Meat and Skin with Original Seasoning, Rotisserie	3	ounce(s)	85.05	221.13	19.757	0.026	15.811	0	108.864	4.188	6.942	2.316	0	0	0	0	0.001	0.088	3.328	0.012	0.743	0	0	0.025	1.118	5.757	0.042	0	2.138	0.126	0	0.033	0	0	0	0.196	496.692	247.496		23.814	78.246		0	0
1231	Mother	07/27/22	Endline	Dinner	123 Lunch Tacos de Pollo	2	serving(s)	147.6	592.832	8.309	31.281	49.167	0	25.592	6.418	10.065	31.156	0	0	0	0	0.002	0.019	2.29	0.02	0.899	0.064	0.066	0	0.048	9.594	0.068	0.006	28.915	1.564	0	0.03	0.002	0.004	0.007	0.052	191.38	58.121		7.18	32.46	0	3.336	1.32
1231	Mother	07/27/22	Endline	Breakfast	123 Breakfast Caldo de Verduras (07/27/22)	700	gram(s)	700	279.895	31.321	29.878	3.807	0	91.968	0.787	0.9	0.636	0	0	0	0.022	0.006	0.015	0.527	0	0.168	0	0	0	0.11	0.77	0.013	0	0.43	0.039	0	0.061	0.004	0.008	0.006	0	564.157	892.273		206.621	2066.21	0	1024.7	430.038
1231	Mother	07/27/22	Endline	Breakfast	Tortilla de Maiz Blanco, c/Cal	137.6	gram(s)	137.6	280.704	7.43	61.782	1.376		0	0.138	0.55	1.101
1241	Mother	04/25/22	Baseline	Morning Snack	124 Morning Snack Frijoles (04/25/22)	125	gram(s)	125	26.34	1.343	3.65	0.784	0	0	0.093	0.133	0.475	0	0	0	0	0	0	0	0	0	0	0		0	0.124	0	0	0.456	0.001	0	0	0	0	0	0	20.872	87.695		0	0	0	0	0
1241	Mother	04/25/22	Baseline	Morning Snack	Tortilla de Maiz Blanco, c/Cal	137.6	gram(s)	137.6	280.704	7.43	61.782	1.376		0	0.138	0.55	1.101
1241	Mother	04/25/22	Baseline	Breakfast	Pan Dulce de Guatemala	63	gram(s)	63	237.51	4.347	41.202	6.174
1241	Mother	04/25/22	Baseline	Lunch	COCA-COLA Soda, Coke	250	gram(s)	250	104.73	0	25.878	0.625	0	0	0	0	0	0	0	0	0	0	0	0	0	0	0	0	0	0	0	0	0	0	0	0	0	0	0	0	0	7.5	7.468		0	0	0	0	0
1241	Mother	04/25/22	Baseline	Lunch	124 Lunch Fideos (04/25/22)	350	gram(s)	350	1017.74	34.274	195.205	9.843	0	3.183	1.641	1.728	4.977	0	0	0	0	0	0.004	1.247	0.005	0.298	0.018	0.018	0	0.007	1.681	0.018	0.002	4.366	0.477	0	0.004	0	0	0	0.014	83.434	680.114		63.292	627.993	0	374.361	0
1241	Mother	04/25/22	Baseline	Lunch	124 Lunch Fresco de Limon (04/25/22)	250	gram(s)	250	24.952	0.406	7.111	0.11	0	0	0.014	0.004	0.033	0	0	0	0	0	0	0.013	0	0.001	0	0		0	0.004	0	0	0.023	0.009	0	0	0	0	0	0	8.079	57.531		0.731	8.036	0	1.096	0.365
1241	Mother	04/25/22	Baseline	Lunch	124 Lunch Pollo Frito (04/25/22)	30	gram(s)	30	149.841	3.243	0.357	15.226	0	10.192	1.721	2.823	9.943	0	0	0	0	0.001	0.003	0.077	0	0.032	0	0		0.017	2.77	0.001	0	9.849	0.032	0	0.012	0.001	0.003	0.004	0	67.154	33.346		2.33	7.717	0	0	0
1241	Mother	04/25/22	Baseline	Dinner	124 Dinner Platanos Fritos (04/25/22)	1	item(s)	270.974	1029.92	2.327	57.083	92.601	0	0	10.009	16.772	61.271	0	0	0	0	0	0	0	0	0	0	0	0	0	16.569	0	0	60.865	0.183	0	0	0	0	0	0	7.16	871.73		201.733	2017.33	0	818.03	784.02
1241	Mother	04/25/22	Baseline	Morning Snack	124 Breakfast Cafe (04/25/22)	250	gram(s)	250	33.937	0.326	8.351	0.013	0	0	0.005	0.001	0.005	0	0	0	0	0	0	0.004	0	0.001	0	0		0	0.001	0	0	0.005	0	0	0	0	0	0	0	10.013	103.138		0	0	0	0	0
1241	Mother	04/25/22	Baseline	Breakfast	124 Breakfast Cafe (04/25/22)	250	gram(s)	250	33.937	0.326	8.351	0.013	0	0	0.005	0.001	0.005	0	0	0	0	0	0	0.004	0	0.001	0	0		0	0.001	0	0	0.005	0	0	0	0	0	0	0	10.013	103.138		0	0	0	0	0
1241	Mother	07/19/22	Endline	Morning Snack	COCA-COLA Soda, Coke	250	milliliter(s)	260.747	109.232	0	26.991	0.652	0	0	0	0	0	0	0	0	0	0	0	0	0	0	0	0	0	0	0	0	0	0	0	0	0	0	0	0	0	7.822	7.789		0	0	0	0	0
1241	Mother	07/19/22	Endline	Lunch	124 Lunch Fresco de Limon (07/19/22)	250	gram(s)	250	161.111	0.438	42.239	0.107	0	0	0.014	0.004	0.032	0	0	0	0	0	0	0.012	0	0.001	0	0		0	0.004	0	0	0.022	0.009	0	0	0	0	0	0	17.066	103.553		0.71	7.815	0	1.066	0.355
1241	Mother	07/19/22	Endline	Breakfast	Pan Dulce de Guatemala	63	gram(s)	63	237.51	4.347	41.202	6.174
1241	Mother	07/19/22	Endline	Morning Snack	Tortilla de Maiz Blanco, c/Cal	137.6	gram(s)	137.6	280.704	7.43	61.782	1.376		0	0.138	0.55	1.101
1241	Mother	07/19/22	Endline	Morning Snack	124 Morning Snack Huevos Revueltos (07/19/22)	2	item(s)	387.967	408.93	23.429	34.882	19.942	0	377	4.611	5.539	8.102	0.022	0.013	0.014	0.019	0.015	0.086	2.406	0	0.886	0	0		0.207	5.216	0.028	0	7.587	0.075	0	0.189	0	0.007	0.058	0	439.476	887.461		0.119	1.193	0	2.313	0
1241	Mother	07/19/22	Endline	Lunch	124 Lunch Fideos (07/19/22)	350	gram(s)	350	503.196	18.418	99.66	2.894	0	0	0.541	0.387	1.016	0	0	0	0	0.017	0.017	0.461	0	0.041	0	0	0	0.001	0.386	0	0	0.939	0.074	0	0	0	0	0	0	218.956	329.409		653.037	6530.37	0	3239.97	1356.26
1241	Mother	07/19/22	Endline	Lunch	124 Lunch Pollo Frito (07/19/22)	30	gram(s)	30	111.706	4.36	1.198	9.945	0	12.847	1.157	1.862	6.335	0	0	0	0	0.002	0.004	0.097	0	0.04	0	0		0.022	1.815	0.002	0	6.257	0.022	0	0.015	0.002	0.004	0.006	0	162.737	42.028		2.936	9.727	0	0	0
1241	Mother	07/19/22	Endline	Lunch	Tortilla de Maiz Blanco, c/Cal	137.6	gram(s)	137.6	280.704	7.43	61.782	1.376		0	0.138	0.55	1.101
1241	Mother	07/19/22	Endline	Breakfast	124 Breakfast Cafe (07/19/22)	250	gram(s)	250	17.283	0.166	4.253	0.007	0	0	0.003	0.001	0.003	0	0	0	0	0	0	0.002	0	0	0	0		0	0.001	0	0	0.002	0	0	0	0	0	0	0	8.78	53.753		0	0	0	0	0
1251	Mother	04/27/22	Baseline	Lunch	Tortilla de Maiz Blanco, c/Cal	240.8	gram(s)	240.8	491.232	13.003	108.119	2.408		0	0.241	0.963	1.926
1251	Mother	04/27/22	Baseline	Lunch	125 Lunch Fresco de Limon (04/27/22)	250	gram(s)	250	23.699	0.154	6.364	0.04	0	0	0.005	0.001	0.012	0	0	0	0	0	0	0.005	0	0	0	0		0	0.001	0	0	0.008	0.003	0	0	0	0	0	0	8.669	27.783		0.269	2.955	0	0.403	0.134
1251	Mother	04/27/22	Baseline	Breakfast	125 Breakfast Cafe (04/27/22)	500	gram(s)	500	50.918	0.334	12.73	0.013	0	0	0.005	0.001	0.005	0	0	0	0	0	0	0.004	0	0.001	0	0		0	0.001	0	0	0.005	0	0	0	0	0	0	0	18.633	112.394		0	0	0	0	0
1251	Mother	04/27/22	Baseline	Morning Snack	103 Lunch Tamales de Carne (06/30/22)	1	item(s)	349.95	469.559	12.543	32.418	33.481	0	30.265	5.06	7.324	18.909	0	0	0	0	0	0	0.138		0.031				0.002	7.039	0	0	18.709	0.114	0	0	0	0	0	0	41.428	621.051		103.685	1027.17	0	554.196	124.23
1251	Mother	04/27/22	Baseline	Lunch	125 Lunch Frijoles de Chilipin (04/27/22)	700	gram(s)	700	169.045	9.333	21.593	5.393	0	0	1.135	2.988	0.401	0	0	0	0	0	0	0	0	0	0	0		0	0	0	0	0	0	0	0	0	0	0	0	84.611	417.842		0.008	0.078	0	0.078	0
1251	Mother	07/19/2022	Endline	Breakfast	125 Breakfast Medallones (07/19/22)	2	serving(s)	32.0001	92.481	4.419	5.802	5.738	0	11.52	1.139	1.876	2.175	0.001	0	0.001	0.001	0.002	0.016	0.882		0.199				0.143	1.696	0.027	0.002	2.006	0.138	0.001	0.013	0.001	0.001	0.001		199.04	79.36		0	0	0	0	0
1251	Mother	07/19/2022	Endline	Breakfast	Beans, Refried, Canned	2	tablespoon(s)	29.75	26.775	1.482	4.031	0.598	0	0	0.188	0.179	0.162	0	0	0	0.001	0	0.007	0.117	0.002	0.057	0.001	0.001	0	0.007	0.168	0.003	0	0.108	0.05	0	0.001	0	0	0	0.005	110.075	94.903		0	0	0	0	0
1251	Mother	07/19/2022	Endline	Lunch	125 Lunch Carne (07/19/22)	30	gram(s)	30	46.666	4.747	0.524	2.749	0	16.671	1.065	1.129	0.142	0	0	0	0	0	0	0.003	0	0.001	0	0		0	1.007	0	0	0.106	0.024	0	0	0	0	0	0	18.275	84.65		11.415	113.209	0	61.075	13.584
1251	Mother	07/19/2022	Endline	Lunch	Tortilla de Maiz Blanco, c/Cal	172	gram(s)	172	350.88	9.288	77.228	1.72		0	0.172	0.688	1.376
1251	Mother	07/19/2022	Endline	Dinner	COCA-COLA Soda, Coke	500	milliliter(s)	521.494	218.464	0	53.982	1.304	0	0	0	0	0	0	0	0	0	0	0	0	0	0	0	0	0	0	0	0	0	0	0	0	0	0	0	0	0	15.645	15.577		0	0	0	0	0
1251	Mother	07/19/2022	Endline	Breakfast	125 Breakfast Cafe (07/19/22)	250	gram(s)	250	22.903	0.22	5.636	0.009	0	0	0.003	0.001	0.003	0	0	0	0	0	0	0.003	0	0.001	0	0		0	0.001	0	0	0.003	0	0	0	0	0	0	0	9.196	70.418		0	0	0	0	0
1261	Mother	04/28/22	Baseline	Lunch	Tortilla de Maiz Blanco, c/Cal	240.8	gram(s)	240.8	491.232	13.003	108.119	2.408		0	0.241	0.963	1.926
1261	Mother	04/28/22	Baseline	Dinner	126 Dinner Cafe (04/28/22)	250	gram(s)	250	35.258	0.09	8.999	0.003	0	0	0.001	0	0.001	0	0	0	0	0	0	0.001	0	0	0	0		0	0	0	0	0.001	0	0	0	0	0	0	0	9.89	36.941		0	0	0	0	0
1261	Mother	04/28/22	Baseline	Dinner	Tortilla de Maiz Blanco, c/Cal	137.6	gram(s)	137.6	280.704	7.43	61.782	1.376		0	0.138	0.55	1.101
1261	Mother	04/28/22	Baseline	Lunch	COCA-COLA Soda, Coke	250	milliliter(s)	260.747	109.232	0	26.991	0.652	0	0	0	0	0	0	0	0	0	0	0	0	0	0	0	0	0	0	0	0	0	0	0	0	0	0	0	0	0	7.822	7.789		0	0	0	0	0
1261	Mother	04/28/22	Baseline	Breakfast	126 Breakfast Platanos Fritos (04/28/22)	1	serving(s)	293.968	1232.8	2.327	57.083	115.594	0	0	12.511	20.965	76.589	0	0	0	0	0	0	0	0	0	0	0	0	0	20.711	0	0	76.082	0.228	0	0	0	0	0	0	7.16	871.73		201.733	2017.33	0	818.03	784.02
1261	Mother	04/28/22	Baseline	Lunch	126 Lunch Pollo Dorado (04/28/22)	30	gram(s)	30	93.584	4.803	0.135	8.202	0	15.558	0.993	1.57	5.171	0	0	0	0	0.002	0.005	0.118	0	0.049	0	0		0.027	1.522	0.002	0	5.093	0.019	0	0.018	0.002	0.005	0.007	0	39.613	50.899		3.557	11.559	0	0	0
1261	Mother	04/28/22	Baseline	Breakfast	Nectar Fruvita (de Melocoton)	250	gram(s)	250	112.5	0	26.25	0		0	0																											1.25
1261	Mother	04/28/22	Baseline	Breakfast	Tortilla de Maiz Blanco, c/Cal	309.6	gram(s)	309.6	631.584	16.718	139.01	3.096		0	0.31	1.238	2.477
1261	Mother	04/28/22	Baseline	Breakfast	126 Breakfast Huevos con Salsa de Tomate (04/28/22)	1	serving(s)	63.2967	83.41	7.016	1.716	5.176	0	188.5	1.751	1.92	0.977	0.011	0.007	0.007	0.01	0.008	0.043	1.203	0	0.443	0	0		0.104	1.792	0.014	0	0.793	0.029	0	0.095	0	0.004	0.029	0	293.594	91.08		0	0	0	0.58	0
1261	Mother	04/28/22	Baseline	Dinner	126 Dinner Hierba Frita (04/28/22)	350	gram(s)	350	1009.21	3.607	12.079	108.32	0	0	11.8	19.707	72.006	0	0	0	0	0	0.005	0.054	0	0.007	0	0		0.003	19.466	0	0	71.451	0.293	0	0	0	0	0	0	325.115	727.374		872.637	8720.21	0	5191.01	82.189
1261	Mother	07/21/22	Endline	Breakfast	Tortilla de Maiz Blanco, c/Cal	206.4	gram(s)	206.4	421.056	11.146	92.674	2.064		0	0.206	0.826	1.651
1261	Mother	07/21/22	Endline	Dinner	126 Dinner Cafe (07/21/22)	250	gram(s)	250	29.493	0.168	7.407	0.007	0	0	0.003	0.001	0.003	0	0	0	0	0	0	0.002	0	0	0	0		0	0.001	0	0	0.002	0	0	0	0	0	0	0	9.581	57.402		0	0	0	0	0
1261	Mother	07/21/22	Endline	Dinner	126 Dinner Huevos Platanos (07/21/22)	0.5	serving(s)	105.769	308.128	4.111	17.679	25.722	0	94.25	3.378	5.153	15.806	0.006	0.003	0.004	0.005	0.004	0.022	0.601	0	0.222	0	0	0	0.052	5.038	0.007	0	15.613	0.06	0	0.047	0	0.002	0.015	0	109.517	307.055		60.52	605.199	0	245.699	235.206
1261	Mother	07/21/22	Endline	Lunch	126 Lunch Fresco de Pina (07/21/22)	500	gram(s)	500	117.93	0.911	30.774	0.212	0	0	0	0	0	0	0	0	0	0	0	0	0	0	0	0		0	0	0	0	0	0	0	0	0	0	0	0	14.668	222.714		9.786	84.812	0	50.561	0
1261	Mother	07/21/22	Endline	Lunch	Tortilla de Maiz Blanco, c/Cal	275.2	gram(s)	275.2	561.408	14.861	123.565	2.752		0	0.275	1.101	2.202
1261	Mother	07/21/22	Endline	Lunch	126 Lunch Medallones (07/21/22)	3	serving(s)	141.523	228.162	7.433	15.406	15.544	0	17.28	2.448	4.054	7.792	0.001	0	0.002	0.001	0.003	0.024	1.323	0	0.299	0	0		0.214	3.769	0.04	0.003	7.51	0.221	0.001	0.02	0.001	0.002	0.001	0	407.925	217.528		0.083	0.828	0	0.828	0
1261	Mother	07/21/22	Endline	Breakfast	126 Breakfast Cafe (07/21/22)	250	gram(s)	250	29.493	0.168	7.407	0.007	0	0	0.003	0.001	0.003	0	0	0	0	0	0	0.002	0	0	0	0		0	0.001	0	0	0.002	0	0	0	0	0	0	0	9.581	57.402		0	0	0	0	0
1261	Mother	07/21/22	Endline	Breakfast	126 Breakfast Caldo de Res (07/21/22)	350	gram(s)	350	250.972	17.246	26.237	8.913	0	51.757	3.408	3.588	0.582	0	0	0	0.001	0	0	0.07	0	0.011	0.001	0	0	0.001	3.204	0.001	0	0.407	0.101	0	0	0	0	0	0	50.814	624.449		3.665	38.071	0	9.569	3.257
1271	Mother	04/29/22	Baseline	Breakfast	127 Breakfast Cafe (04/29/22)	250	gram(s)	250	37.457	0.169	9.465	0.006	0	0	0.003	0.001	0.003	0	0	0	0	0	0	0.002	0	0	0	0		0	0.001	0	0	0.002	0	0	0	0	0	0	0	10.104	59.782		0	0	0	0	0
1271	Mother	04/29/22	Baseline	Lunch	127 Lunch Pollo Frito (04/29/22)	30	gram(s)	30	111.964	4.258	0.251	10.495	0	13.646	1.23	1.978	6.73	0	0	0	0	0.002	0.004	0.103	0	0.043	0	0	0	0.023	1.929	0.002	0	6.648	0.024	0	0.016	0.002	0.004	0.006	0	100.18	44.948		3.126	10.262	0	0.07	0.003
1271	Mother	04/29/22	Baseline	Lunch	127 Lunch Fresco de Tamarindo (04/29/22)	250	gram(s)	250	179.809	0.848	46.649	0.174	0	0	0.079	0.053	0.017	0	0	0	0	0	0.002	0.049	0	0.017	0	0		0	0.053	0	0	0.017	0	0	0	0	0	0	0	22.024	222.976		0.871	8.714	0	5.229	0
1271	Mother	04/29/22	Baseline	Lunch	Tortilla de Maiz Blanco, c/Cal	103.2	gram(s)	103.2	210.528	5.573	46.337	1.032		0	0.103	0.413	0.826
1271	Mother	04/29/22	Baseline	Breakfast	127 Breakfast Frijoles con Queso (04/29/22)	700	gram(s)	700	128.025	7.369	24.591	0.538	0	0	0.092	0.034	0.082	0	0	0	0	0	0	0.001	0	0	0	0		0	0	0	0	0.002	0	0	0	0	0	0	0	97.153	536.669		0.09	0.899	0	0.869	0
1271	Mother	04/29/22	Baseline	Breakfast	Queso Blanco Fresco, Leche Integra	30	gram(s)	30	79.2	5.25	0.99	6.03
1271	Mother	04/29/22	Baseline	Dinner	127 Tostadas de Verdura (04/29/22)	2	serving(s)	131.451	445.113	9.779	18.728	36.481	0	28.001	5.283	6.822	22.442	0	0	0	0	0.004	0.008	0.218	0	0.088	0	0	0	0.048	5.206	0.004	0	18.237	0.067	0	0.032	0.004	0.008	0.012	0	382.223	153.092		265.685	2614.05	0	1290.37	530.602
1271	Mother	04/29/22	Baseline	Breakfast	Tortilla de Maiz Blanco, c/Cal	103.2	gram(s)	103.2	210.528	5.573	46.337	1.032		0	0.103	0.413	0.826
1271	Mother	07/26/22	Endline	Breakfast	127 Breakfast Huevos (07/26/22)	1	serving(s)	62.7833	119.46	6.827	1.108	9.614	0	188.5	2.244	2.747	3.997	0.011	0.007	0.007	0.01	0.008	0.043	1.203	0	0.443	0	0		0.104	2.608	0.014	0	3.793	0.038	0	0.095	0	0.004	0.029	0	253.495	91.08		0	0	0	0.58	0
1271	Mother	07/26/22	Endline	Lunch	Big Cola	500	gram(s)	500	100	0	24.583	0			0																											20.833
1271	Mother	07/26/22	Endline	Lunch	127 Lunch Caldo de Res (07/26/22)	350	gram(s)	350	246.217	17.361	24.005	9.029	0	54.008	3.489	3.653	0.511	0	0	0	0	0	0	0.019	0	0.002	0	0	0	0	3.255	0	0	0.332	0.103	0	0	0	0	0	0	54.794	613.278		120.276	1202.76	0	596.483	250.329
1271	Mother	07/26/22	Endline	Breakfast	Tortilla de Maiz Blanco, c/Cal	103.2	gram(s)	103.2	210.528	5.573	46.337	1.032		0	0.103	0.413	0.826
1271	Mother	07/26/22	Endline	Breakfast	127 Breakfast Cafe (07/26/22)	250	gram(s)	250	21.389	0.166	5.314	0.007	0	0	0.003	0.001	0.003	0	0	0	0	0	0	0.002	0	0	0	0		0	0.001	0	0	0.002	0	0	0	0	0	0	0	9.049	54.98		0	0	0	0	0
1281	Mother	04/29/22	Baseline	Breakfast	128 Breakfast Cafe (04/29/22)	250	gram(s)	250	21.389	0.166	5.314	0.007	0	0	0.003	0.001	0.003	0	0	0	0	0	0	0.002	0	0	0	0		0	0.001	0	0	0.002	0	0	0	0	0	0	0	9.05	54.98		0	0	0	0	0
1281	Mother	04/29/22	Baseline	Lunch	128 Lunch Frijoles (04/29/22)	350	gram(s)	350	99.154	5.715	19.025	0.417	0	0	0.071	0.027	0.062	0	0	0	0	0	0	0	0	0	0	0		0	0	0	0	0	0	0	0	0	0	0	0	80.075	414.606		0.065	0.649	0	0.649	0
1281	Mother	04/29/22	Baseline	Breakfast	128 Breakfast Huevos con Chorizo (04/29/22)	1	item(s)	76.6775	153.98	8.871	1.705	12.246	0	197.95	3.41	4.13	3.886	0.012	0.007	0.007	0.012	0.011	0.091	2.008	0.01	0.849	0.009	0.002	0.001	0.18	3.872	0.05	0.001	3.606	0.059	0	0.109	0	0.006	0.029	0.018	360.491	137.275		0	0	0	0.58	0
1281	Mother	04/29/22	Baseline	Breakfast	Tortilla de Maiz Blanco, c/Cal	137.6	gram(s)	137.6	280.704	7.43	61.782	1.376		0	0.138	0.55	1.101
1281	Mother	04/29/22	Baseline	Lunch	Tortilla de Maiz Blanco, c/Cal	137.6	gram(s)	137.6	280.704	7.43	61.782	1.376		0	0.138	0.55	1.101
1281	Mother	07/27/22	Endline	Breakfast	128 Breakfast Huevos con Tomate (07/27/22)	2	item(s)	299.482	766.372	14.65	8.52	76.036	0	377	10.671	15.842	45.777	0.022	0.013	0.014	0.019	0.015	0.086	2.419	0	0.892	0	0		0.208	15.439	0.028	0	45.116	0.19	0	0.189	0	0.007	0.058	0	403.55	404.984		59.087	585.953	0	317.216	70.989
1281	Mother	07/27/22	Endline	Breakfast	128 Breakfast Cafe (07/27/22)	250	gram(s)	250	33.937	0.326	8.351	0.013	0	0	0.005	0.001	0.005	0	0	0	0	0	0	0.004	0	0.001	0	0		0	0.001	0	0	0.005	0	0	0	0	0	0	0	10.013	103.138		0	0	0	0	0
1281	Mother	07/27/22	Endline	Breakfast	Tortilla de Maiz Blanco, c/Cal	240.8	gram(s)	240.8	491.232	13.003	108.119	2.408		0	0.241	0.963	1.926
1281	Mother	07/27/22	Endline	Lunch	Fruit smoothie, NFS	250	milliliter(s)	228.33	150.698	5.229	29.272	2.215	0	6.85	1.18	0.539	0.231	0.055	0.039	0.03	0.048	0.053	0.174	0.534		0.208				0.025	0.491	0	0	0.146	0.084	0	0	0	0	0		63.932	388.161		0	0		31.966	6.85
1281	Mother	07/27/22	Endline	Lunch	128 Dinner Tacos (7/27/22)	2	serving(s)	126	436.489	9.497	30.891	31.223	0	20.177	4.323	6.597	18.858												0	0	6.113	0	0	18.116	0.083			0		0		16.486	90.775		0.4	4	2.2	2.2	0
1281	Mother	07/27/22	Endline	Dinner	128 Dinner Pacayas (07/27/22)	2	item(s)	282.207	1446.03	8.151	8.209	157.308	0	125.667	17.849	29.233	102.77	0.007	0.004	0.005	0.006	0.005	0.029	0.802	0	0.295	0	0		0.069	28.809	0.009	0	101.97	0.323	0	0.063	0	0.002	0.019	0	201.295	60.727		0	0	0	0.387	0
1281	Mother	07/27/22	Endline	Dinner	Tortilla de Maiz Blanco, c/Cal	137.6	gram(s)	137.6	280.704	7.43	61.782	1.376		0	0.138	0.55	1.101
1291	Mother	05/02/22	Baseline	Breakfast	129 Breakfast Cafe (05/02/22)	250	gram(s)	250	50.305	0.073	12.911	0.002	0	0	0.001	0	0.001	0	0	0	0	0	0	0.001	0	0	0	0		0	0	0	0	0.001	0	0	0	0	0	0	0	10.861	36.144		0	0	0	0	0
1291	Mother	05/02/22	Baseline	Breakfast	Tortilla de Maiz Blanco, c/Cal	172	gram(s)	172	350.88	9.288	77.228	1.72		0	0.172	0.688	1.376
1291	Mother	05/02/22	Baseline	Lunch	129 Lunch Caldo de Gallina (05/02/22)	700	gram(s)	700	494.063	85.21	7.847	13.825	0	264.527	2.94	2.786	1.599	0	0	0	0.066	0.017	0.045	1.586	0.008	0.505	0.004	0.008	0.012	0.351	2.381	0.041	0	1.214	0.046	0	0.182	0.008	0.025	0.017	0.025	900.18	1452.59		58.768	277.268	0	63.282	14.15
1291	Mother	05/02/22	Baseline	Dinner	129 Dinner Caldo de Panza de Res (05/02/22)	700	gram(s)	700	213.336	31.879	0.044	8.733	0	207.264	4.364	2.503	0.108	0	0	0	0	0	0	0	0	0	0	0		0	0.003	0	0	0	0	0	0	0	0	0	0	185.234	600.152		38.646	233.851	0	47.257	0.433
1291	Mother	05/02/22	Baseline	Dinner	Tortilla de Maiz Blanco, c/Cal	137.6	gram(s)	137.6	280.704	7.43	61.782	1.376		0	0.138	0.55	1.101
1291	Mother	05/02/22	Baseline	Breakfast	129 Breakfast Huevos con Tomate (05/02/22)	2	item(s)	321.938	207.54	15.397	13.248	10.474	0	377	3.536	3.878	2.056	0.022	0.013	0.014	0.019	0.015	0.086	2.43	0	0.896	0	0		0.208	3.62	0.028	0	1.683	0.061	0	0.189	0	0.007	0.058	0	398.641	572.117		103.403	1025.42	0	554.258	124.23
1291	Mother	07/27/2022	Endline	Lunch	129 Lunch Fresco Mosh (07/27/22)	500	gram(s)	500	31.947	0.323	7.801	0.047	0	0.144	0.01	0.014	0.016	0	0	0	0	0	0	0	0	0	0	0		0	0	0	0	0	0	0	0	0	0	0	0	19.497	26.787		0	0	0	0	0
1291	Mother	07/27/2022	Endline	Breakfast	Tortilla de Maiz Blanco, c/Cal	137.6	gram(s)	137.6	280.704	7.43	61.782	1.376		0	0.138	0.55	1.101
1291	Mother	07/27/2022	Endline	Lunch	129 Lunch Carne de Verdura (07/27/22)	60	gram(s)	60	97.827	9.742	1.585	5.646	0	34.268	2.188	2.317	0.29	0	0	0	0	0	0	0.006	0	0.001	0	0	0	0	2.065	0	0	0.215	0.052	0	0	0	0	0	0	57.867	168.889		160.367	1603.03	0	798.296	326.97
1291	Mother	07/27/2022	Endline	Dinner	Pan Dulce de Guatemala	126	gram(s)	126	475.02	8.694	82.404	12.348
1291	Mother	07/27/2022	Endline	Lunch	Tortilla de Maiz Blanco, c/Cal	206.4	gram(s)	206.4	421.056	11.146	92.674	2.064		0	0.206	0.826	1.651
1291	Mother	07/27/2022	Endline	Dinner	129 Dinner Cafe (07/27/22)	250	gram(s)	250	17.283	0.166	4.253	0.007	0	0	0.003	0.001	0.003	0	0	0	0	0	0	0.002	0	0	0	0		0	0.001	0	0	0.002	0	0	0	0	0	0	0	8.78	53.753		0	0	0	0	0
1291	Mother	07/27/2022	Endline	Breakfast	Beans, Refried, Canned	2	tablespoon(s)	29.75	26.775	1.482	4.031	0.598	0	0	0.188	0.179	0.162	0	0	0	0.001	0	0.007	0.117	0.002	0.057	0.001	0.001	0	0.007	0.168	0.003	0	0.108	0.05	0	0.001	0	0	0	0.005	110.075	94.903		0	0	0	0	0
1291	Mother	07/27/2022	Endline	Breakfast	129 Breakfast Cafe (07/27/22)	250	gram(s)	250	13.141	0.165	3.183	0.007	0	0	0.003	0.001	0.003	0	0	0	0	0	0	0.002	0	0	0	0		0	0.001	0	0	0.002	0	0	0	0	0	0	0	8.508	52.515		0	0	0	0	0
1291	Mother	07/27/2022	Endline	Breakfast	129 Breakfast Huevos con Frijoles (07/27/22)	2	item(s)	130.35	278.92	13.653	2.216	23.762	0	377	4.982	6.32	11.014	0.022	0.013	0.014	0.019	0.015	0.086	2.405	0	0.886	0	0		0.207	6.033	0.028	0	10.585	0.084	0	0.189	0	0.007	0.058	0	603.885	182.18		0	0	0	1.16	0
1301	Mother	05/03/22	Baseline	Dinner	Galleta, genérico (Cookie)	25	gram(s)	25	120.435	1.69		5.443	0	12.543	2.568	1.988	0.593					0.496	0.286	1.059		0.504					1.176			0.357	0.017						0.076	102.475	42.438		0.05	0.25
1301	Mother	05/03/22	Baseline	Lunch	COCA-COLA Soda, Coke	500	gram(s)	500	209.46	0	51.757	1.25	0	0	0	0	0	0	0	0	0	0	0	0	0	0	0	0	0	0	0	0	0	0	0	0	0	0	0	0	0	15	14.935		0	0	0	0	0
1301	Mother	05/03/22	Baseline	Lunch	Tortilla de Maiz Blanco, c/Cal	137.6	gram(s)	137.6	280.704	7.43	61.782	1.376		0	0.138	0.55	1.101
1301	Mother	05/03/22	Baseline	Lunch	Pan Frances de Guatemala	50	gram(s)	50	155.5	4.7	29.25	2.15
1301	Mother	05/03/22	Baseline	Dinner	COCA-COLA Soda, Coke	500	gram(s)	500	209.46	0	51.757	1.25	0	0	0	0	0	0	0	0	0	0	0	0	0	0	0	0	0	0	0	0	0	0	0	0	0	0	0	0	0	15	14.935		0	0	0	0	0
1301	Mother	05/03/22	Baseline	Lunch	130 Lunch Enrolladas (05/03/22)	4	serving(s)	659.744	743.016	87.392	45.632	22.448	0	253.99	3.942	5.836	5.896	0	0	0	0	0.036	0.088	2.452	0	1.039	0	0	0	0.454	4.88	0.043	0	4.51	0.12	0	0.291	0.035	0.074	0.109	0	465.066	1340.93		1740.63	17004.9	0	4268.16	1746.47
1301	Mother	05/03/22	Baseline	Morning Snack	Tortilla de Maiz Blanco, c/Cal	344	gram(s)	344	701.76	18.576	154.456	3.44		0	0.344	1.376	2.752
1301	Mother	05/03/22	Baseline	Morning Snack	COCA-COLA Soda, Coke	500	gram(s)	500	209.46	0	51.757	1.25	0	0	0	0	0	0	0	0	0	0	0	0	0	0	0	0	0	0	0	0	0	0	0	0	0	0	0	0	0	15	14.935		0	0	0	0	0
1301	Mother	05/03/22	Baseline	Breakfast	130 Breakfast Huevos Simples (05/03/22)	2	item(s)	123.175	218.92	13.653	2.216	16.962	0	377	4.242	5.08	6.484	0.022	0.013	0.014	0.019	0.015	0.086	2.405	0	0.886	0	0		0.207	4.808	0.028	0	6.085	0.071	0	0.189	0	0.007	0.058	0	458.543	182.15		0	0	0	1.16	0
1301	Mother	05/03/22	Baseline	Dinner	130 Dinner Tacos (05/03/22)	1	item(s)	75.4001	118.245	5.748	18.446	2.511	0	10.088	0.681	0.818	0.369												0	0	0.607	0	0	0.058	0.014			0		0	0	128.243	45.388		0.2	2	1.1	1.1	0
1301	Mother	07/25/22	Endline	Lunch	Tortilla de Maiz Blanco, c/Cal	206.4	gram(s)	206.4	421.056	11.146	92.674	2.064		0	0.206	0.826	1.651
1301	Mother	07/25/22	Endline	Breakfast	130 Breakfast Ayotio Frito (07/25/22)	350	gram(s)	350	649.712	1.997	19.094	65.282	0	0	7.152	11.849	43.205	0	0	0	0	0	0	0.014	0	0.006	0	0		0.001	11.689	0	0	42.917	0.131	0	0	0	0	0	0	105.434	794.344		58.253	577.679	0	311.593	69.986
1301	Mother	07/25/22	Endline	Lunch	130 Lunch Mole de Pollo (07/25/22)	30	gram(s)	30	19.944	3.172	0.536	0.504	0	10.02	0.124	0.146	0.133	0	0	0	0	0.001	0.003	0.076	0	0.032	0	0		0.017	0.109	0.001	0	0.08	0.003	0	0.011	0.001	0.003	0.004	0	17.213	44.883		3.951	23.669	0	8.77	1.96
1301	Mother	07/25/22	Endline	Lunch	Nectar Fruvita (de Melocoton)	250	gram(s)	250	112.5	0	26.25	0		0	0																											1.25
1301	Mother	07/25/22	Endline	Breakfast	Tortilla de Maiz Blanco, c/Cal	206.4	gram(s)	206.4	421.056	11.146	92.674	2.064		0	0.206	0.826	1.651
1301	Mother	07/25/22	Endline	Breakfast	130 Breakfast Cafe (07/25/22)	250	gram(s)	250	21.389	0.166	5.314	0.007	0	0	0.003	0.001	0.003	0	0	0	0	0	0	0.002	0	0	0	0		0	0.001	0	0	0.002	0	0	0	0	0	0	0	9.049	54.98		0	0	0	0	0
1301	Mother	07/25/22	Endline	Dinner	130 Lunch Mole de Pollo (07/25/22)	30	gram(s)	30	19.944	3.172	0.536	0.504	0	10.02	0.124	0.146	0.133	0	0	0	0	0.001	0.003	0.076	0	0.032	0	0		0.017	0.109	0.001	0	0.08	0.003	0	0.011	0.001	0.003	0.004	0	17.213	44.883		3.951	23.669	0	8.77	1.96
1012	Child	04/06/22	Baseline	Breakfast	101 Breakfast Caldo de Fideos (04/06/22)	175	gram(s)	175	101.041	3.469	20.758	0.411	0	0	0.069	0.045	0.144	0	0	0	0	0	0	0.062	0	0.007	0	0	0	0	0.044	0	0	0.138	0.006	0	0	0	0	0	0	43.619	125.252		10.985	108.956	0	58.428	12.932
1012	Child	04/06/22	Baseline	Afternoon Snack	Nido Kinder Formula	4	ounce(s)	113.4	500.85	15.75	68.828	18.144			7.371																											283.5	997.92		430.92
1012	Child	04/06/22	Baseline	Lunch	101 Morning Snack Caldo de Guisquil (04/04/22) (Mother)	175	gram(s)	175	13.492	0.577	3.189	0.088	0	0	0.019	0.007	0.039	0	0	0	0	0	0	0.016	0	0.002	0	0		0	0.006	0	0	0.015	0.024	0	0	0	0	0	0	79.33	85.39		0.006	0.059	0	0.033	0
1012	Child	04/06/22	Baseline	Dinner	Nido Kinder Formula	4	ounce(s)	113.4	500.85	15.75	68.828	18.144			7.371																											283.5	997.92		430.92
1012	Child	06/29/22	Endline	Breakfast	Nido Kinder Formula	5	ounce(s)	141.75	626.063	19.688	86.034	22.68			9.214																											354.375	1247.4		538.65
1012	Child	06/29/22	Endline	Morning Snack	MARUCHAN Instant Lunch Soup, Ramen Noodles, Chicken Flavor, Microwaveable, Dry	1	item(s)	64	290	7	39	12	0	0	6																										0	1190			20	100
1012	Child	06/29/22	Endline	Lunch	MARUCHAN Instant Lunch Soup, Ramen Noodles, Chicken Flavor, Microwaveable, Dry	1	item(s)	64	290	7	39	12	0	0	6																										0	1190			20	100
1012	Child	06/29/22	Endline	Dinner	MARUCHAN Instant Lunch Soup, Ramen Noodles, Chicken Flavor, Microwaveable, Dry	0.25	item(s)	16	72.5	1.75	9.75	3	0	0	1.5																										0	297.5			5	25
1012	Child	06/29/22	Endline	Dinner	Water, Tap	2.5	fluid ounce(s)	73.85	0	0	0	0	0	0	0	0	0	0	0	0	0	0	0	0	0	0	0	0		0	0	0	0	0	0	0	0	0	0	0	0	2.216	0.739		0	0	0	0	0
1012	Child	06/29/22	Endline	Morning Snack	Water, Tap	4	fluid ounce(s)	118.16	0	0	0	0	0	0	0	0	0	0	0	0	0	0	0	0	0	0	0	0		0	0	0	0	0	0	0	0	0	0	0	0	3.545	1.182		0	0	0	0	0
1012	Child	06/29/22	Endline	Lunch	Water, Tap	4	fluid ounce(s)	118.16	0	0	0	0	0	0	0	0	0	0	0	0	0	0	0	0	0	0	0	0		0	0	0	0	0	0	0	0	0	0	0	0	3.545	1.182		0	0	0	0	0
1022	Child	04/05/22	Baseline	Morning Snack	102 Morning Snack Camarones con Tomate (04/05/22)	350	gram(s)	350	94.937	6.882	16.815	0.813	0	38.549	0.138	0.12	0.262	0	0	0	0	0.002	0.003	0.085	0.004	0.04	0.001	0	0	0.008	0.096	0.001	0	0.195	0.008	0	0.01	0.021	0.002	0.021	0.006	308.061	658.976		190.869	1783.86	0	932.36	209.478
1022	Child	04/05/22	Baseline	Lunch	102 Lunch Fresco de Mosh (04/05/22)	250	gram(s)	250	15.078	0.306	3.463	0.046	0	0.139	0.01	0.014	0.015	0	0	0	0	0	0	0	0	0	0	0		0	0	0	0	0	0	0	0	0	0	0	0	10.798	18.027		0	0	0	0	0
1022	Child	04/05/22	Baseline	Breakfast	102 Breakfast Cafe (04/05/22)	250	gram(s)	250	21.389	0.166	5.314	0.007	0	0	0.003	0.001	0.003	0	0	0	0	0	0	0.002	0	0	0	0		0	0.001	0	0	0.002	0	0	0	0	0	0	0	9.049	54.98		0	0	0	0	0
1022	Child	04/05/22	Baseline	Morning Snack	102 Morning Snack Empanadas (04/05/22)	89	gram(s)	89	264.542	6.259	25.01	16.18	0	10.011	1.864	3.093	10.332	0	0	0	0	0.001	0.003	0.081	0	0.033	0	0		0.017	2.725	0.001	0	9.687	0.041	0	0.011	0.001	0.003	0.004	0	25.678	178.254		20.594	189.675	0	103.058	12.431
1022	Child	04/05/22	Baseline	Morning Snack	Tortilla de Maiz Blanco, c/Cal	34.4	gram(s)	34.4	70.176	1.858	15.446	0.344		0	0.034	0.138	0.275
1022	Child	04/05/22	Baseline	Lunch	102 Lunch Espagueti Fideos (04/05/22)	350	gram(s)	350	1314.76	43.266	246.714	15.022	0	0	1.983	2.359	8.417	0	0	0	0	0	0	0.825	0	0.082	0	0	0	0	2.337	0	0	8.295	0.098	0	0	0	0	0	0	317.475	732.898		0	0	0	0	0
1022	Child	06/15/22	Endline	Breakfast	102 Breakfast Cafe (06/15/22)	125	gram(s)	125	7.491	0.043	1.881	0.002	0	0	0.001	0	0.001	0	0	0	0	0	0	0	0	0	0	0		0	0	0	0	0.001	0	0	0	0	0	0	0	4.279	15.195		0	0	0	0	0
1022	Child	06/15/22	Endline	Breakfast	Pan Dulce de Guatemala	32.5	gram(s)	32.5	122.525	2.243	21.255	3.185
1022	Child	06/15/22	Endline	Morning Snack	102 Morning Snack Huevos con Tomate (06/15/22)	1	item(s)	199.95	151.873	7.989	8.463	9.822	0	188.5	2.267	2.772	4.065	0.011	0.007	0.007	0.01	0.008	0.043	1.219	0	0.45	0	0		0.104	2.633	0.014	0	3.858	0.04	0	0.095	0	0.004	0.029	0	262.008	351.068		68.935	683.612	0	369.312	82.82
1022	Child	06/15/22	Endline	Lunch	102 Lunch Espagueti (06/29/22)	175	gram(s)	175	286.598	8.382	50.731	5.518	0	0	0.644	0.915	3.307	0	0	0	0	0	0	0.141	0	0.014	0	0	0	0	0.905	0	0	3.274	0.022	0	0	0	0	0	0	130.562	255.215		0.109	1.092	0	1.092	0
1032	Child	04/06/22	Baseline	Dinner	103 Dinner Frijoles (04/06/22)	175	gram(s)	175	193.934	8.472	23.052	8.047	0	0	1.577	1.866	4.006	0	0	0	0.007	0.001	0.037	0.67	0.01	0.326	0.007	0.003	0	0.041	1.793	0.016	0	3.677	0.297	0	0.006	0	0	0	0.027	728.337	542.696		0	0	0	0	0
1032	Child	04/06/22	Baseline	Lunch	103 Lunch Pescado Conservado (04/06/22)	175	gram(s)	175	148.175	16.375	6.004	6.346	0	41.113	1.085	3.452	0.956	0	0	0	0	0	0	0.012	0	0.005	0	0		0.001	1.156	0	0	0.135	0.06	0	0	0.237	0	0.309	0	118.241	492.376		57.986	504.676	0	252.385	56.465
1032	Child	04/06/22	Baseline	Morning Snack	Tortilla de Maiz Blanco, c/Cal	34.4	gram(s)	34.4	70.176	1.858	15.446	0.344		0	0.034	0.138	0.275
1032	Child	04/06/22	Baseline	Lunch	103 Lunch Agua con Azucar (04/06/22)	125	gram(s)	125	17.426	0.006	4.498	0	0	0	0	0	0	0	0	0	0	0	0	0	0	0	0	0		0	0	0	0	0	0	0	0	0	0	0	0	4.896	7.303		0	0	0	0	0
1032	Child	04/06/22	Baseline	Dinner	Tortilla de Maiz Blanco, c/Cal	34.4	gram(s)	34.4	70.176	1.858	15.446	0.344		0	0.034	0.138	0.275
1032	Child	04/06/22	Baseline	Breakfast	103 Coffee	125	gram(s)	125	10.695	0.083	2.657	0.003	0	0	0.001	0	0.001	0	0	0	0	0	0	0.001	0	0	0	0		0	0	0	0	0.001	0	0	0	0	0	0	0	4.525	27.49		0	0	0	0	0
1032	Child	04/06/22	Baseline	Morning Snack	Nectar Fruvita (de Melocoton)	1	serving(s)	200	90	0	21	0		0	0																											1
1032	Child	04/06/22	Baseline	Breakfast	Pan Dulce de Guatemala	32.5	gram(s)	32.5	122.525	2.243	21.255	3.185
1032	Child	04/06/22	Baseline	Morning Snack	103 Morning Snack Pollo con Tomate (04/06/22)	175	gram(s)	175	136.971	16.746	4.708	5.548	0	63.367	1.053	1.388	2.388	0	0	0	0	0.016	0.016	0.528		0.211				0.135	1.223	0.008	0	2.202	0.03	0	0.071	0.008	0.016	0.031	0.082	78.209	368.512		68.419	585.415	0	289.635	65.087
1032	Child	06/30/22	Endline	Morning Snack	Nectar Fruvita (de Melocoton)	0.5	serving(s)	100	45	0	10.5	0		0	0																											0.5
1032	Child	06/30/22	Endline	Morning Snack	Galleta salada (Cookie salted)	3	gram(s)	3	12.245	0.282		0.3	0	0	0.058	0.128	0.098					0.056	0.023	0.179		0.051					0.234			0.056	0.002						0.048	28.5	4.95		0	0	0	0	0
1032	Child	06/30/22	Endline	Breakfast	Tortilla de Maiz Blanco, c/Cal	17.2	gram(s)	17.2	35.088	0.929	7.723	0.172		0	0.017	0.069	0.138
1032	Child	06/30/22	Endline	Breakfast	Water, Tap	4	fluid ounce(s)	118.16	0	0	0	0	0	0	0	0	0	0	0	0	0	0	0	0	0	0	0	0		0	0	0	0	0	0	0	0	0	0	0	0	3.545	1.182		0	0	0	0	0
1032	Child	06/30/22	Endline	Breakfast	103 Breakfast Cafe (06/30/22)	125	gram(s)	125	28.595	0.162	7.182	0.006	0	0	0.003	0.001	0.002	0	0	0	0	0	0	0.002	0	0	0	0		0	0.001	0	0	0.002	0	0	0	0	0	0	0	5.768	54.48		0	0	0	0	0
1032	Child	06/30/22	Endline	Breakfast	MARUCHAN Instant Lunch Soup, Ramen Noodles, Chicken Flavor, Microwaveable, Dry	0.5	item(s)	32	145	3.5	19.5	6	0	0	3																										0	595			10	50
1032	Child	06/30/22	Endline	Lunch	103 Lunch Tamales de Carne (06/30/22)	0.5	item(s)	174.975	234.779	6.272	16.209	16.741	0	15.133	2.53	3.662	9.455	0	0	0	0	0	0	0.069		0.015				0.001	3.519	0	0	9.355	0.057	0	0	0	0	0	0	20.714	310.525		51.843	513.586	0	277.098	62.115
1042	Child	04/06/22	Baseline	Breakfast	104 Breakfast Huevitos Estrellados (04/06/22)	0.5	item(s)	30.7694	54.76	3.413	0.562	4.241	0	94.25	1.061	1.27	1.621	0.006	0.003	0.004	0.005	0.004	0.022	0.601	0	0.222	0	0		0.052	1.202	0.007	0	1.521	0.018	0	0.047	0	0.002	0.015	0	99.723	45.534		0	0	0	0.29	0
1042	Child	04/06/22	Baseline	Lunch	104 Lunch Caldo de Res (04/06/22)	350	gram(s)	350	270.326	25.549	8.221	14.536	0	88.552	5.657	5.982	0.718	0	0	0	0	0	0	0.013	0	0	0	0	0	0	5.331	0	0	0.518	0.129	0	0	0	0	0	0	80.707	448.239		68.604	686.043	0	338.296	146.476
1042	Child	04/06/22	Baseline	Lunch	104 Lunch Fresco de Mosh (04/06/22)	250	gram(s)	250	13.499	0.233	3.158	0.035	0	0.105	0.007	0.011	0.012	0	0	0	0	0	0	0	0	0	0	0		0	0	0	0	0	0	0	0	0	0	0	0	10.142	15.015		0	0	0	0	0
1042	Child	04/06/22	Baseline	Lunch	Tortilla de Maiz Blanco, c/Cal	34.4	gram(s)	34.4	70.176	1.858	15.446	0.344		0	0.034	0.138	0.275
1042	Child	04/06/22	Baseline	Dinner	104 Dinner Pollo con Tomate (04/06/22)	350	gram(s)	350	262.074	41.492	8.839	6.019	0	131.292	1.508	1.717	1.485	0	0	0	0	0.019	0.038	1.013	0	0.42	0	0		0.226	1.454	0.019	0	1.107	0.04	0	0.15	0.019	0.038	0.056	0	225.45	733.213		108.852	881.263	0	421.748	94.716
1042	Child	04/06/22	Baseline	Breakfast	104 Breakfast Cafe (04/06/22)	250	milliliter(s)	56.6049	2.975	0.037	0.721	0.002	0	0	0.001	0	0.001	0	0	0	0	0	0	0	0	0	0	0		0	0	0	0	0.001	0	0	0	0	0	0	0	1.926	11.891		0	0	0	0	0
1042	Child	06/30/22	Endline	Breakfast	104 Breakfast Huevos con Tomate (06/30/22)	1	item(s)	176.389	106.598	7.834	7.237	5.268	0	188.5	1.773	1.944	1.041	0.011	0.007	0.007	0.01	0.008	0.043	1.218	0	0.449	0	0		0.104	1.815	0.014	0	0.854	0.031	0	0.095	0	0.004	0.029	0	206.599	322.498		64.616	640.783	0	346.163	77.644
1042	Child	06/30/22	Endline	Lunch	104 Lunch Caldo de Pollo (06/30/22)	175	gram(s)	175	111.015	14.912	6.908	2.217	0	65.006	0.629	0.496	0.476	0	0	0	0	0.006	0.012	0.31	0.003	0.128	0	0	0	0.064	0.41	0.006	0	0.328	0.013	0	0.047	0.022	0.011	0.032	0.004	277.208	172.765		24.362	100.285	0	14.97	3.347
1042	Child	06/30/22	Endline	Dinner	104 Lunch Caldo de Pollo (06/30/22)	175	gram(s)	175	111.015	14.912	6.908	2.217	0	65.006	0.629	0.496	0.476	0	0	0	0	0.006	0.012	0.31	0.003	0.128	0	0	0	0.064	0.41	0.006	0	0.328	0.013	0	0.047	0.022	0.011	0.032	0.004	277.208	172.765		24.362	100.285	0	14.97	3.347
1052	Child	04/07/22	Baseline	Breakfast	Pan Frances de Guatemala	25	gram(s)	25	77.75	2.35	14.625	1.075
1052	Child	04/07/22	Baseline	Dinner	105 Dinner Huevos con Tomate (04/07/22)	0.5	item(s)	86.775	54.75	3.895	4.01	2.616	0	94.25	0.882	0.968	0.509	0.006	0.003	0.004	0.005	0.004	0.022	0.606	0	0.223	0	0		0.052	0.903	0.007	0	0.416	0.015	0	0.047	0	0.002	0.015	0	111.247	143.227		20.697	205.249	0	111.075	24.846
1052	Child	04/07/22	Baseline	Lunch	105 Lunch Fresco de Limon (04/07/22)	125	gram(s)	125	8.426	0.005	2.166	0.001	0	0	0	0	0	0	0	0	0	0	0	0	0	0	0	0		0	0	0	0	0	0	0	0	0	0	0	0	4.302	4.506		0.002	0.025	0	0.017	0
1052	Child	04/07/22	Baseline	Lunch	105 Lunch Caldo de Pollo (04/07/22)	175	gram(s)	175	136.925	12.503	17.338	1.711	0	33.171	0.421	0.451	0.446	0	0	0	0	0.005	0.01	0.283	0	0.108	0	0	0	0.057	0.384	0.005	0	0.335	0.013	0	0.038	0.005	0.01	0.014	0	60.365	295.984		18.395	131.864	0	57.873	12.979
1052	Child	04/07/22	Baseline	Morning Snack	Tortilla de Maiz Blanco, c/Cal	34.4	gram(s)	34.4	70.176	1.858	15.446	0.344		0	0.034	0.138	0.275
1052	Child	04/07/22	Baseline	Morning Snack	105 Morning Snack Caldo de Pescado (04/07/22)	175	gram(s)	175	134.281	16.481	1.382	6.546	0	43.267	1.128	3.617	0.965	0	0	0	0	0	0	0.002	0	0.001	0	0		0	1.202	0	0	0.102	0.062	0	0	0.249	0	0.326	0	80.208	355.337		19.5	119.31	0	44.16	9.904
1052	Child	04/07/22	Baseline	Morning Snack	105 Breakfast Cafe (04/07/22)	125	gram(s)	125	10.695	0.083	2.657	0.003	0	0	0.001	0	0.001	0	0	0	0	0	0	0.001	0	0	0	0		0	0	0	0	0.001	0	0	0	0	0	0	0	4.525	27.49		0	0	0	0	0
1052	Child	04/07/22	Baseline	Breakfast	105 Breakfast Cafe (04/07/22)	250	gram(s)	250	21.389	0.166	5.314	0.007	0	0	0.003	0.001	0.003	0	0	0	0	0	0	0.002	0	0	0	0		0	0.001	0	0	0.002	0	0	0	0	0	0	0	9.049	54.98		0	0	0	0	0
1052	Child	04/07/22	Baseline	Dinner	105 Breakfast Cafe (04/07/22)	125	gram(s)	125	10.695	0.083	2.657	0.003	0	0	0.001	0	0.001	0	0	0	0	0	0	0.001	0	0	0	0		0	0	0	0	0.001	0	0	0	0	0	0	0	4.525	27.49		0	0	0	0	0
1052	Child	06/17/22	Endline	Breakfast	Tortilla de Maiz Blanco, c/Cal	34.4	gram(s)	34.4	70.176	1.858	15.446	0.344		0	0.034	0.138	0.275
1052	Child	06/17/22	Endline	Breakfast	105 Breakfast Huevos (06/17/22)	1	item(s)	62.7833	119.46	6.827	1.108	9.614	0	188.5	2.244	2.747	3.997	0.011	0.007	0.007	0.01	0.008	0.043	1.203	0	0.443	0	0		0.104	2.608	0.014	0	3.793	0.038	0	0.095	0	0.004	0.029	0	253.495	91.08		0	0	0	0.58	0
1052	Child	06/17/22	Endline	Lunch	105 Lunch Frijoles en Caldo (07/06/22)	350	gram(s)	350	68.454	3.862	13.302	0.283	0	0	0.048	0.017	0.049	0	0	0	0	0	0	0.003	0	0	0	0		0	0	0	0	0.009	0.001	0	0	0	0	0	0	55.154	279.194		0.075	0.748	0	0.598	0
1052	Child	06/17/22	Endline	Lunch	COCA-COLA Soda, Coke	175	milliliter(s)	182.523	76.462	0	18.894	0.456	0	0	0	0	0	0	0	0	0	0	0	0	0	0	0	0	0	0	0	0	0	0	0	0	0	0	0	0	0	5.476	5.452		0	0	0	0	0
1052	Child	06/17/22	Endline	Lunch	Pan Frances de Guatemala	25	gram(s)	25	77.75	2.35	14.625	1.075
1062	Child	04/08/22	Baseline	Lunch	106 Lunch Fresco Horchata (04/08/22)	250	gram(s)	250	102.551	1.847	23.097	0.182	0	0	0.05	0.055	0.045	0	0	0	0	0	0.001	0.042	0.002	0.004	0	0	0	0.001	0.054	0	0	0.037	0.008	0	0	0	0	0	0	8.591	39.296		0.376	3.763	0	1.429	0.013
1062	Child	04/08/22	Baseline	Lunch	106 Lunch Frijoles con Sopa de Arroz (04/08/22)	350	gram(s)	350	522.775	16.464	100.196	6.066	0	0	0.804	1.086	3.438	0	0	0	0	0	0.003	0.132	0	0.011	0	0		0.002	1.021	0	0	3.27	0.035	0	0	0	0	0	0	1929.72	867.405		18.064	179.14	0	96.825	21.65
1062	Child	04/08/22	Baseline	Breakfast	Tortilla de Maiz Blanco, c/Cal	17.2	gram(s)	17.2	35.088	0.929	7.723	0.172		0	0.017	0.069	0.138
1062	Child	04/08/22	Baseline	Breakfast	106 Breakfast Huevos con Tomate (04/08/22)	0.5	item(s)	87.4258	54.132	3.905	3.843	2.624	0	94.25	0.884	0.97	0.514	0.006	0.003	0.004	0.005	0.004	0.022	0.607	0	0.224	0	0		0.052	0.905	0.007	0	0.421	0.015	0	0.047	0	0.002	0.015	0	110.608	151.237		25.858	256.423	0	138.633	31.058
1062	Child	04/08/22	Baseline	Breakfast	106 Breakfast Cafe (04/08/22)	250	gram(s)	250	21.389	0.166	5.314	0.007	0	0	0.003	0.001	0.003	0	0	0	0	0	0	0.002	0	0	0	0		0	0.001	0	0	0.002	0	0	0	0	0	0	0	9.05	54.98		0	0	0	0	0
1072	Child	04/11/22	Baseline	Lunch	107 Lunch Caldo de Pescado (04/11/22)	175	gram(s)	175	85.872	9.717	2.829	3.791	0	24.855	0.65	2.08	0.56	0	0	0	0	0	0	0.002	0	0.001	0	0		0	0.692	0	0	0.064	0.036	0	0	0.143	0	0.187	0	73.144	246.101		15.959	115.715	0	50.902	11.379
1072	Child	04/11/22	Baseline	Breakfast	107 Breakfast Frijoles (04/11/22)	175	gram(s)	175	224.255	9.287	25.248	10.188	0	0	1.165	1.787	6.464	0	0	0	0	0	0	0	0	0	0	0		0	1.718	0	0	6.311	0.019	0	0	0	0	0	0	2467.34	600.036		0	0	0	0	0
1072	Child	04/11/22	Baseline	Lunch	Tortilla de Maiz Blanco, c/Cal	103.2	gram(s)	103.2	210.528	5.573	46.337	1.032		0	0.103	0.413	0.826
1072	Child	04/11/22	Baseline	Dinner	107 Dinner Cafe (04/11/22)	250	gram(s)	250	21.389	0.166	5.314	0.007	0	0	0.003	0.001	0.003	0	0	0	0	0	0	0.002	0	0	0	0		0	0.001	0	0	0.002	0	0	0	0	0	0	0	9.049	54.98		0	0	0	0	0
1072	Child	04/11/22	Baseline	Dinner	Pan Frances de Guatemala	25	gram(s)	25	77.75	2.35	14.625	1.075
1072	Child	07/06/22	Endline	Lunch	107 Lunch Arroz (07/06/22)	175	gram(s)	175	502.906	7.496	81.987	15.397	0	0	1.78	2.885	9.968	0	0	0	0	0	0.004	0.163	0	0.014	0	0		0.002	2.849	0	0	9.872	0.06	0	0	0	0	0	0	83.02	217.918		22.325	221.391	0	119.498	26.8
1072	Child	07/06/22	Endline	Lunch	Tortilla de Maiz Blanco, c/Cal	34.4	gram(s)	34.4	70.176	1.858	15.446	0.344		0	0.034	0.138	0.275
1072	Child	07/06/22	Endline	Breakfast	107 Breakfast Huevos (07/06/22)	1	item(s)	85.3071	319.46	6.827	1.108	32.281	0	188.5	4.711	6.88	19.097	0.011	0.007	0.007	0.01	0.008	0.043	1.203	0	0.443	0	0		0.104	6.692	0.014	0	18.793	0.083	0	0.094	0	0.004	0.029	0	198.126	91.069		0	0	0	0.58	0
1072	Child	07/06/22	Endline	Breakfast	107 Breakfast Cafe (07/06/22)	250	gram(s)	250	103.669	3.065	22.817	0.125	0	0	0.049	0.01	0.049	0	0	0	0	0	0	0.037	0	0.009	0	0		0	0.01	0	0	0.045	0.004	0	0	0	0	0	0	17.023	894.16		0	0	0	0	0
1072	Child	07/06/22	Endline	Lunch	107 Lunch Frijoles (07/06/22)	175	gram(s)	175	46.866	1.835	6.145	1.825	0	0	0.207	0.317	1.147	0	0	0	0	0	0	0	0	0	0	0		0	0.305	0	0	1.12	0.003	0	0	0	0	0	0	5.998	133.508		0.024	0.239	0	0.224	0
1072	Child	07/06/22	Endline	Breakfast	Tortilla de Maiz Blanco, c/Cal	34.4	gram(s)	34.4	70.176	1.858	15.446	0.344		0	0.034	0.138	0.275
1072	Child	07/06/22	Endline	Lunch	107 Lunch Agua de Avena (07/06/22)	250	gram(s)	250	24.235	0.555	5.477	0.083	0	0.252	0.018	0.025	0.028	0	0	0	0	0	0	0	0	0	0	0		0	0	0	0	0	0	0	0	0	0	0	0	13.286	29.625		0	0	0	0	0
1082	Child	04/11/22	Baseline	Breakfast	108 Breakfast Cafe (04/11/22)	125	gram(s)	125	14.747	0.084	3.704	0.003	0	0	0.001	0	0.001	0	0	0	0	0	0	0.001	0	0	0	0		0	0	0	0	0.001	0	0	0	0	0	0	0	4.791	28.701		0	0	0	0	0
1082	Child	04/11/22	Baseline	Dinner	Pan Frances de Guatemala	25	gram(s)	25	77.75	2.35	14.625	1.075
1082	Child	04/11/22	Baseline	Morning Snack	108 Breakfast Huevos Simples (04/11/22)	0.5	item(s)	32.4937	69.73	3.413	0.554	5.941	0	94.25	1.246	1.58	2.754	0.006	0.003	0.004	0.005	0.004	0.022	0.601	0	0.222	0	0		0.052	1.508	0.007	0	2.646	0.021	0	0.047	0	0.002	0.015	0	114.636	45.538		0	0	0	0.29	0
1082	Child	04/11/22	Baseline	Morning Snack	Tortilla de Maiz Blanco, c/Cal	34.4	gram(s)	34.4	70.176	1.858	15.446	0.344		0	0.034	0.138	0.275
1082	Child	04/11/22	Baseline	Lunch	108 Lunch Fideos (04/11/22)	175	gram(s)	175	292.596	10.003	59.839	1.212	0	0	0.192	0.118	0.39	0	0	0	0	0	0	0.174	0	0.017	0	0	0	0	0.118	0	0	0.374	0.017	0	0	0	0	0	0	137.595	274.451		0.101	1.01	0	1.01	0
1082	Child	04/11/22	Baseline	Lunch	Tortilla de Maiz Blanco, c/Cal	34.4	gram(s)	34.4	70.176	1.858	15.446	0.344		0	0.034	0.138	0.275
1082	Child	04/11/22	Baseline	Dinner	108 Dinner Cafe (04/11/22)	125	milliliter(s)	28.3025	1.488	0.019	0.36	0.001	0	0	0	0	0	0	0	0	0	0	0	0	0	0	0	0		0	0	0	0	0	0	0	0	0	0	0	0	0.963	5.945		0	0	0	0	0
1082	Child	07/06/22	Endline	Lunch	108 Lunch Huevos con Tomate (07/06/22)	0.5	item(s)	81.8016	92.327	3.814	3.454	7.137	0	94.25	1.375	1.793	3.526	0.006	0.003	0.004	0.005	0.004	0.022	0.605	0	0.223	0	0		0.052	1.719	0.007	0	3.413	0.024	0	0.047	0	0.002	0.015	0	138.659	126.949		17.248	171.041	0	92.611	20.705
1082	Child	07/06/22	Endline	Dinner	Pan Frances de Guatemala	12.5	gram(s)	12.5	38.875	1.175	7.313	0.538
1082	Child	07/06/22	Endline	Breakfast	103 Lunch Tamales de Carne (06/30/22)	0.5	item(s)	174.975	234.779	6.272	16.209	16.741	0	15.133	2.53	3.662	9.455	0	0	0	0	0	0	0.069		0.015				0.001	3.519	0	0	9.355	0.057	0	0	0	0	0	0	20.714	310.525		51.843	513.586	0	277.098	62.115
1082	Child	07/06/22	Endline	Dinner	108 Dinner Cafe (07/06/22)	125	gram(s)	125	10.695	0.083	2.657	0.003	0	0	0.001	0	0.001	0	0	0	0	0	0	0.001	0	0	0	0		0	0	0	0	0.001	0	0	0	0	0	0	0	4.525	27.49		0	0	0	0	0
1092	Child	04/11/22	Baseline	Morning Snack	109 Morning Snack Fideos con Salsa Natura (04/11/22)	175	gram(s)	175	401.918	12.142	69.536	8.555	0	0	1.03	1.463	5.27	0	0	0	0	0	0	0.225	0	0.025	0	0	0	0.001	1.446	0	0	5.217	0.035	0	0	0	0	0	0	305.472	549.542		45.586	455.858	0	269.568	8.658
1092	Child	04/11/22	Baseline	Morning Snack	Tortilla de Maiz Blanco, c/Cal	34.4	gram(s)	34.4	70.176	1.858	15.446	0.344		0	0.034	0.138	0.275
1092	Child	04/11/22	Baseline	Breakfast	109 Breakfast Cafe (04/11/22)	125	gram(s)	125	10.695	0.083	2.657	0.003	0	0	0.001	0	0.001	0	0	0	0	0	0	0.001	0	0	0	0		0	0	0	0	0.001	0	0	0	0	0	0	0	4.525	27.49		0	0	0	0	0
1092	Child	04/11/22	Baseline	Breakfast	Pan Frances de Guatemala	12.5	gram(s)	12.5	38.875	1.175	7.313	0.538
1092	Child	04/11/22	Baseline	Lunch	109 Lunch Queso con Tortillas (04/11/22)	0.5	item(s)	39.8796	94.962	4.898	8.471	4.731		0	0.017	0.069	0.138
1092	Child	04/11/22	Baseline	Dinner	109 Dinner Cafe (04/11/22)	125	gram(s)	125	10.695	0.083	2.657	0.003	0	0	0.001	0	0.001	0	0	0	0	0	0	0.001	0	0	0	0		0	0	0	0	0.001	0	0	0	0	0	0	0	4.525	27.49		0	0	0	0	0
1092	Child	04/11/22	Baseline	Lunch	Beans, Refried, Canned	5	tablespoon(s)	74.375	66.938	3.704	10.078	1.495	0	0	0.469	0.447	0.404	0	0	0	0.003	0.001	0.016	0.293	0.004	0.143	0.003	0.001	0	0.018	0.419	0.007	0	0.269	0.126	0	0.003	0	0	0	0.012	275.188	237.256		0	0	0	0	0
1092	Child	04/11/22	Baseline	Dinner	Pan Frances de Guatemala	12.5	gram(s)	12.5	38.875	1.175	7.313	0.538
1092	Child	07/06/22	Endline	Dinner	Nectar Fruvita (de Melocoton)	1	serving(s)	200	90	0	21	0		0	0																											1
1092	Child	07/06/22	Endline	Dinner	Galleta, genérico (Cookie)	6	gram(s)	6	28.904	0.406		1.306	0	3.01	0.616	0.477	0.142					0.119	0.069	0.254		0.121					0.282			0.086	0.004						0.018	24.594	10.185		0.012	0.06
1092	Child	07/06/22	Endline	Lunch	Tortilla de Maiz Blanco, c/Cal	34.4	gram(s)	34.4	70.176	1.858	15.446	0.344		0	0.034	0.138	0.275
1092	Child	07/06/22	Endline	Lunch	109 Lunch Caldo de Pollo (07/06/22)	350	gram(s)	350	126.185	20.601	3.214	2.962	0	66.084	0.75	0.854	0.719	0	0	0	0	0.009	0.019	0.503	0	0.208	0	0		0.113	0.722	0.009	0	0.53	0.02	0	0.076	0.009	0.019	0.028	0	118.051	290.857		25.896	156.1	0	57.836	12.929
1092	Child	07/06/22	Endline	Lunch	COCA-COLA Soda, Coke	125	milliliter(s)	130.374	54.616	0	13.495	0.326	0	0	0	0	0	0	0	0	0	0	0	0	0	0	0	0	0	0	0	0	0	0	0	0	0	0	0	0	0	3.911	3.894		0	0	0	0	0
1092	Child	07/06/22	Endline	Breakfast	109 Breakfast Huevos con Salchicas (07/06/22)	1	item(s)	83.9938	180.335	9.457	1.776	14.804	0	201.55	4.7	5.589	3.489	0.012	0.007	0.008	0.013	0.012	0.233	2.629	0.081	1.274	0.007	0.002	0.059	0.341	5.06	0.039	0.012	3.251	0.054	0.001	0.101	0.001	0.006	0.029	0.374	387.561	172.968		0	2.475	0	0.58	0
1092	Child	07/06/22	Endline	Breakfast	Tortilla de Maiz Blanco, c/Cal	34.4	gram(s)	34.4	70.176	1.858	15.446	0.344		0	0.034	0.138	0.275
1102	Child	04/12/22	Baseline	Dinner	110 Dinner Cafe (04/12/22)	125	gram(s)	125	10.695	0.083	2.657	0.003	0	0	0.001	0	0.001	0	0	0	0	0	0	0.001	0	0	0	0		0	0	0	0	0.001	0	0	0	0	0	0	0	4.525	27.49		0	0	0	0	0
1102	Child	04/12/22	Baseline	Breakfast	Beverage, Rice (Horchata)	250	milliliter(s)	253.7	129.387	0.786	32.169	0.076	0	0	0.02	0.023	0.02	0	0	0	0	0	0	0.018		0.002				0	0.023	0	0	0.015	0.002	0	0	0	0	0		10.148	15.222					0	0
1102	Child	04/12/22	Baseline	Breakfast	110 Breakfast Huevos en Tortas (04/12/22)	0.5	serving(s)	30.025	48.301	3.413	0.554	3.512	0	94.25	0.981	1.137	1.136	0.006	0.003	0.004	0.005	0.004	0.022	0.601	0	0.222	0	0		0.052	1.071	0.007	0	1.039	0.016	0	0.047	0	0.002	0.015	0	99.063	45.534		0	0	0	0.29	0
1102	Child	04/12/22	Baseline	Breakfast	Tortilla de Maiz Blanco, c/Cal	34.4	gram(s)	34.4	70.176	1.858	15.446	0.344		0	0.034	0.138	0.275
1102	Child	04/12/22	Baseline	Lunch	110 Lunch Caldo de Retaso (04/12/22)	175	gram(s)	175	205.464	19.109	4.971	11.686	0	66.041	4.638	4.459	0.525	0	0	0	0	0	0	0.002	0	0.001	0	0		0	3.974	0	0	0.386	0.095	0	0	0	0	0	0	163.844	258.928		8.923	81.389	0	40.091	8.964
1102	Child	04/12/22	Baseline	Lunch	Tortilla de Maiz Blanco, c/Cal	34.4	gram(s)	34.4	70.176	1.858	15.446	0.344		0	0.034	0.138	0.275
1102	Child	04/12/22	Baseline	Dinner	110 Dinner Caldo de Pollo (04/12/22)	175	gram(s)	175	61.307	9.242	2.743	1.328	0	29.126	0.332	0.378	0.321	0	0	0	0	0.004	0.008	0.223	0	0.092	0	0		0.05	0.32	0.004	0	0.238	0.009	0	0.033	0.004	0.008	0.012	0	69.227	159.085		16.167	115.938	0	50.969	11.397
1112	Child	04/12/22	Baseline	Lunch	Tortilla de Maiz Blanco, c/Cal	34.4	gram(s)	34.4	70.176	1.858	15.446	0.344		0	0.034	0.138	0.275
1112	Child	04/12/22	Baseline	Breakfast	111 Breakfast Cafe (04/12/22)	125	gram(s)	125	20.911	0.163	5.195	0.006	0	0	0.003	0.001	0.003	0	0	0	0	0	0	0.002	0	0	0	0		0	0.001	0	0	0.002	0	0	0	0	0	0	0	5.265	52.556		0	0	0	0	0
1112	Child	04/12/22	Baseline	Lunch	111 Lunch Frijoles Colados (04/12/22)	175	gram(s)	175	157.889	7.859	23.638	4.064	0	0	0.484	0.677	2.423	0	0	0	0	0	0	0	0	0	0	0		0	0.631	0	0	2.317	0.007	0	0	0	0	0	0	50.112	536.074		0.043	0.426	0	0.426	0
1112	Child	04/12/22	Baseline	Dinner	111 Dinner Tostadas de Frijol (04/12/22)	1	item(s)	108.6	154.74	4.912	20.506	5.781	0	0	1.559	1.282	2.481	0	0	0	0.004	0.001	0.019	0.349	0.005	0.17	0.004	0.001	0	0.022	0.5	0.008	0	0.32	0.15	0	0.003	0	0	0	0.014	497.82	282.634		0	0	0	0	0
1112	Child	04/12/22	Baseline	Breakfast	Pan Frances de Guatemala	12.5	gram(s)	12.5	38.875	1.175	7.313	0.538
1122	Child	04/13/22	Baseline	Breakfast	Pan Frances de Guatemala	12.5	gram(s)	12.5	38.875	1.175	7.313	0.538
1122	Child	04/13/22	Baseline	Lunch	112 Lunch Huevos con Tomate (04/12/22)	1	item(s)	151.742	129.168	7.573	7.087	7.903	0	188.5	2.054	2.424	2.809	0.011	0.007	0.007	0.01	0.007	0.043	1.207	0	0.445	0	0		0.104	2.289	0.014	0	2.612	0.035	0	0.095	0	0.004	0.029	0	231.679	228.152		20.73	205.58	0	111.696	24.846
1122	Child	04/13/22	Baseline	Lunch	Tortilla de Maiz Blanco, c/Cal	34.4	gram(s)	34.4	70.176	1.858	15.446	0.344		0	0.034	0.138	0.275
1122	Child	04/13/22	Baseline	Dinner	Hot chocolate / Cocoa, ready to drink	125	milliliter(s)	131.078	119.281	3.513	21.562	2.11	0	9.175	1.34	0.596	0.077	0.083	0.043	0.021	0.052	0.059	0.186	0.595		0.26				0.029	0.541	0.003	0	0.066	0.009	0	0	0	0	0		86.512	179.577		0	0		3.932	0
1122	Child	04/13/22	Baseline	Breakfast	112 Breakfast Cafe (04/13/22)	125	gram(s)	125	10.695	0.083	2.657	0.003	0	0	0.001	0	0.001	0	0	0	0	0	0	0.001	0	0	0	0		0	0	0	0	0.001	0	0	0	0	0	0	0	4.525	27.49		0	0	0	0	0
1132	Child	04/18/22	Baseline	Breakfast	113 Breakfast Cafe (04/18/22)	125	gram(s)	125	10.695	0.083	2.657	0.003	0	0	0.001	0	0.001	0	0	0	0	0	0	0.001	0	0	0	0		0	0	0	0	0.001	0	0	0	0	0	0	0	4.525	27.49		0	0	0	0	0
1132	Child	04/18/22	Baseline	Lunch	Tortilla de Maiz Blanco, c/Cal	17.2	gram(s)	17.2	35.088	0.929	7.723	0.172		0	0.017	0.069	0.138
1132	Child	04/18/22	Baseline	Lunch	113 Lunch Pescado Frito (04/18/22)	15	gram(s)	15	48.109	2.704	0.281	3.981	0	6.911	0.498	1.111	2.103	0	0	0	0	0	0	0	0	0	0	0	0	0	0.719	0	0	1.953	0.016	0	0	0.04	0	0.052	0	48.951	50.409		1.797	5.989	0	0	0
1132	Child	04/18/22	Baseline	Breakfast	Pan Dulce de Guatemala	31.5	gram(s)	31.5	118.755	2.174	20.601	3.087
1132	Child	04/18/22	Baseline	Morning Snack	113 Morning Snack Caldo de Hieva (04/18/22)	175	gram(s)	175	18.342	0.939	3.983	0.123	0	0	0.015	0.01	0.038	0	0	0	0	0	0.001	0.012	0	0.001	0	0		0.001	0.009	0	0	0.021	0.018	0	0	0	0	0	0	76.682	183.04		193.763	1936.26	0	1152.7	18.248
1132	Child	04/18/22	Baseline	Morning Snack	Tortilla de Maiz Blanco, c/Cal	34.4	gram(s)	34.4	70.176	1.858	15.446	0.344		0	0.034	0.138	0.275
1132	Child	04/18/22	Baseline	Lunch	113 Lunch Fresco de Platano (04/18/22)	125	gram(s)	125	88.861	0.491	23.084	0.128	0	0	0	0	0	0	0	0	0	0	0	0	0	0	0	0	0	0	0	0	0	0	0	0	0	0	0	0	0	7.02	194.766		41.32	413.202	0	167.554	160.588
1132	Child	07/11/22	Endline	Dinner	Tortilla de Maiz Blanco, c/Cal	34.4	gram(s)	34.4	70.176	1.858	15.446	0.344		0	0.034	0.138	0.275
1132	Child	07/11/22	Endline	Dinner	113 Dinner Cafe (07/11/22)	250	gram(s)	250	21.389	0.166	5.314	0.007	0	0	0.003	0.001	0.003	0	0	0	0	0	0	0.002	0	0	0	0		0	0.001	0	0	0.002	0	0	0	0	0	0	0	9.049	54.98		0	0	0	0	0
1132	Child	07/11/22	Endline	Dinner	113 Dinner Huevos (07/11/22)	1	item(s)	64.925	139.46	6.827	1.108	11.881	0	188.5	2.491	3.16	5.507	0.011	0.007	0.007	0.01	0.008	0.043	1.203	0	0.443	0	0		0.104	3.017	0.014	0	5.293	0.042	0	0.095	0	0.004	0.029	0	205.048	91.07		0	0	0	0.58	0
1132	Child	07/11/22	Endline	Lunch	COCA-COLA Soda, Coke	125	milliliter(s)	130.374	54.616	0	13.495	0.326	0	0	0	0	0	0	0	0	0	0	0	0	0	0	0	0	0	0	0	0	0	0	0	0	0	0	0	0	0	3.911	3.894		0	0	0	0	0
1132	Child	07/11/22	Endline	Lunch	113 Lunch Tostadas de Verduras (04/13/22)	2	item(s)	368.343	377.275	30.644	25.483	16.174	0	90.711	3.486	3.394	7.706	0	0	0	0	0.013	0.026	0.723	0	0.288	0	0	0	0.157	1.701	0.013	0	3.347	0.116	0	0.104	0.013	0.026	0.039	0	485.483	645.81		389.979	3759.82	0	1909.1	612.151
1132	Child	07/11/22	Endline	Breakfast	113 Breakfast Cafe (07/11/22)	250	gram(s)	250	21.389	0.166	5.314	0.007	0	0	0.003	0.001	0.003	0	0	0	0	0	0	0.002	0	0	0	0		0	0.001	0	0	0.002	0	0	0	0	0	0	0	9.049	54.98		0	0	0	0	0
1132	Child	07/11/22	Endline	Breakfast	Pan Dulce de Guatemala	63	gram(s)	63	237.51	4.347	41.202	6.174
1142	Child	04/18/22	Baseline	Breakfast	114 Breakfast Huevos (04/18/22)	0.5	item(s)	30.7937	54.73	3.413	0.554	4.241	0	94.25	1.061	1.27	1.621	0.006	0.003	0.004	0.005	0.004	0.022	0.601	0	0.222	0	0		0.052	1.202	0.007	0	1.521	0.018	0	0.047	0	0.002	0.015	0	114.636	45.538		0	0	0	0.29	0
1142	Child	04/18/22	Baseline	Breakfast	Tortilla de Maiz Blanco, c/Cal	34.4	gram(s)	34.4	70.176	1.858	15.446	0.344		0	0.034	0.138	0.275
1142	Child	04/18/22	Baseline	Lunch	Taco, Pork	1	item(s)	139.037	312.278	18.095	20.232	17.148	0	53.929	7.26	6.311	2.914	0.154	0.078	0.041	0.094	0.093	0.617	4.483	0.005	1.61	0.021	0.006	0	0.373	5.8	0.064	0	2.706	0.148	0	0.041	0	0	0	0.039	296.183	393.031		89.72	596.034	0	259.244	21.845
1142	Child	04/18/22	Baseline	Dinner	114 Dinner Cafe (04/18/22)	125	gram(s)	125	6.571	0.083	1.591	0.003	0	0	0.001	0	0.001	0	0	0	0	0	0	0.001	0	0	0	0		0	0	0	0	0.001	0	0	0	0	0	0	0	4.254	26.258		0	0	0	0	0
1142	Child	04/18/22	Baseline	Dinner	Pan Frances de Guatemala	12.5	gram(s)	12.5	38.875	1.175	7.313	0.538
1142	Child	07/15/22	Endline	Breakfast	114 Breakfast Huevos con Salsa Natura (07/15/22)	1	item(s)	66.0986	132.581	6.908	1.369	10.95	0	188.5	2.385	2.983	4.86	0.011	0.007	0.007	0.01	0.008	0.043	1.203	0	0.443	0	0		0.104	2.842	0.014	0	4.65	0.04	0	0.095	0	0.004	0.029	0	215.312	91.069		0	0	0	0.58	0
1142	Child	07/15/22	Endline	Breakfast	Tortilla de Maiz Blanco, c/Cal	34.4	gram(s)	34.4	70.176	1.858	15.446	0.344		0	0.034	0.138	0.275
1142	Child	07/15/22	Endline	Lunch	114 Lunch Mole de Pollo (07/15/22)	30	gram(s)	30	28.459	4.292	0.774	0.97	0	13.089	0.149	0.196	0.303	0	0	0	0.003	0.001	0.003	0.081	0	0.025	0	0	0.001	0.017	0.175	0.002	0	0.281	0.004	0	0.009	0	0.001	0.001	0.001	43.723	88.422		12.377	108.831	0	12.491	2.801
1142	Child	07/15/22	Endline	Lunch	Tortilla de Maiz Blanco, c/Cal	34.4	gram(s)	34.4	70.176	1.858	15.446	0.344		0	0.034	0.138	0.275
1142	Child	07/15/22	Endline	Breakfast	114 Breakfast Cafe (07/15/22)	125	gram(s)	125	7.491	0.043	1.881	0.002	0	0	0.001	0	0.001	0	0	0	0	0	0	0	0	0	0	0		0	0	0	0	0.001	0	0	0	0	0	0	0	4.279	15.195		0	0	0	0	0
1152	Child	04/18/22	Baseline	Dinner	115 Dinner Huevitos (04/18/22)	0.5	item(s)	36.175	99.73	3.413	0.554	9.341	0	94.25	1.616	2.2	5.018	0.006	0.003	0.004	0.005	0.004	0.022	0.601	0	0.222	0	0		0.052	2.121	0.007	0	4.896	0.028	0	0.047	0	0.002	0.015	0	223.643	45.56		0	0	0	0.29	0
1152	Child	04/18/22	Baseline	Dinner	Tortilla de Maiz Blanco, c/Cal	17.2	gram(s)	17.2	35.088	0.929	7.723	0.172		0	0.017	0.069	0.138
1152	Child	04/18/22	Baseline	Breakfast	115 Dinner Huevitos (04/18/22)	0.5	item(s)	36.175	99.73	3.413	0.554	9.341	0	94.25	1.616	2.2	5.018	0.006	0.003	0.004	0.005	0.004	0.022	0.601	0	0.222	0	0		0.052	2.121	0.007	0	4.896	0.028	0	0.047	0	0.002	0.015	0	223.643	45.56		0	0	0	0.29	0
1152	Child	04/18/22	Baseline	Breakfast	Tortilla de Maiz Blanco, c/Cal	17.2	gram(s)	17.2	35.088	0.929	7.723	0.172		0	0.017	0.069	0.138
1152	Child	04/18/22	Baseline	Lunch	115 Lunch Zanahoria Hevida (04/18/22)	175	gram(s)	175	4.127	0.094	0.964	0.024	0	0	0.003	0.001	0.01	0	0	0	0	0	0	0.003	0	0	0	0	0	0	0.001	0	0	0.01	0	0	0	0	0	0	0	59.852	33.866		168.144	1681.44	0	833.878	349.957
1152	Child	07/12/22	Endline	Breakfast	115 Breakfast Frijoles con Queso (07/12/22)	350	gram(s)	350	315	17.429	47.426	7.035	0	0	2.209	2.103	1.9	0	0	0	0.015	0.003	0.076	1.379	0.021	0.671	0.015	0.006	0	0.085	1.974	0.032	0	1.265	0.591	0	0.012	0	0	0	0.056	1295	1116.5		0	0	0	0	0
1152	Child	07/12/22	Endline	Breakfast	Queso Blanco Fresco, Leche Integra	30	gram(s)	30	79.2	5.25	0.99	6.03
1152	Child	07/12/22	Endline	Lunch	115 Lunch Chaomin (07/12/22)	350	gram(s)	350	592.791	34.837	83.822	5.014	0	68.285	0.818	0.899	0.835	0	0	0	0	0.009	0.02	0.557	0	0.219	0	0	0	0.117	0.76	0.009	0	0.593	0.068	0	0.078	0.009	0.02	0.029	0	380.011	609.584		238.653	2281.17	0	1110.21	456.178
1162	Child	04/19/22	Baseline	Lunch	Chicken, Meat Only, Fried	15	gram(s)	15	32.85	4.586	0.254	1.368	0	14.1	0.369	0.503	0.323	0	0	0	0	0.003	0.009	0.248		0.099				0.054	0.437	0.006	0	0.267	0.014	0	0.018	0.002	0.005	0.008		13.65	38.55		2.658	8.85		0	0
1162	Child	04/19/22	Baseline	Morning Snack	Tortilla de Maiz Blanco, c/Cal	17.2	gram(s)	17.2	35.088	0.929	7.723	0.172		0	0.017	0.069	0.138
1162	Child	04/19/22	Baseline	Morning Snack	116 Morning Snack Pescado Frito (04/11/22)	15	gram(s)	15	79.753	1.676	0.002	8.213	0	4.451	0.937	1.747	5.123	0	0	0	0	0	0	0	0	0	0	0		0	1.482	0	0	5.001	0.021	0	0	0.026	0	0.034	0	12.062	32.464		1.157	3.857	0	0	0
1162	Child	04/19/22	Baseline	Breakfast	Pan Frances de Guatemala	12.5	gram(s)	12.5	38.875	1.175	7.313	0.538
1162	Child	04/19/22	Baseline	Breakfast	116 Breakfast Cafe (04/19/22)	125	gram(s)	125	10.695	0.083	2.657	0.003	0	0	0.001	0	0.001	0	0	0	0	0	0	0.001	0	0	0	0		0	0	0	0	0.001	0	0	0	0	0	0	0	4.525	27.49		0	0	0	0	0
1162	Child	07/11/22	Endline	Breakfast	116 Breakfast Cafe (07/11/22)	125	gram(s)	125	22.04	0.171	5.475	0.007	0	0	0.003	0.001	0.003	0	0	0	0	0	0	0.002	0	0	0	0		0	0.001	0	0	0.002	0	0	0	0	0	0	0	5.347	55.327		0	0	0	0	0
1162	Child	07/11/22	Endline	Dinner	116 Breakfast Cafe (07/11/22)	125	gram(s)	125	22.04	0.171	5.475	0.007	0	0	0.003	0.001	0.003	0	0	0	0	0	0	0.002	0	0	0	0		0	0.001	0	0	0.002	0	0	0	0	0	0	0	5.347	55.327		0	0	0	0	0
1162	Child	07/11/22	Endline	Breakfast	116 Breakfast Huevos (07/11/22)	1	item(s)	189.95	343.22	7.969	6.28	32.544	0	188.5	4.743	6.911	19.219	0.011	0.007	0.007	0.01	0.008	0.043	1.226	0	0.451	0	0		0.104	6.722	0.014	0	18.909	0.087	0	0.095	0	0.004	0.029	0	259.62	357.87		90.3	897.26	0	488.91	90.92
1162	Child	07/11/22	Endline	Lunch	103 Lunch Tamales de Carne (06/30/22)	0.5	item(s)	174.975	234.779	6.272	16.209	16.741	0	15.133	2.53	3.662	9.455	0	0	0	0	0	0	0.069		0.015				0.001	3.519	0	0	9.355	0.057	0	0	0	0	0	0	20.714	310.525		51.843	513.586	0	277.098	62.115
1162	Child	07/11/22	Endline	Dinner	Pan Frances de Guatemala	25	gram(s)	25	77.75	2.35	14.625	1.075
1162	Child	07/11/22	Endline	Breakfast	Tortilla de Maiz Blanco, c/Cal	34.4	gram(s)	34.4	70.176	1.858	15.446	0.344		0	0.034	0.138	0.275
1162	Child	07/11/22	Endline	Lunch	Pan Frances de Guatemala	12.5	gram(s)	12.5	38.875	1.175	7.313	0.538
1172	Child	04/19/22	Baseline	Lunch	117 Lunch Caldo de Frijol (04/19/22)	175	gram(s)	175	53.792	3.294	10.094	0.239	0	0	0.043	0.016	0.04	0	0	0	0	0	0	0.001	0	0	0	0		0	0	0	0	0.004	0	0	0	0	0	0	0	23.558	223.207		0.031	0.312	0	0.249	0
1172	Child	04/19/22	Baseline	Breakfast	117 Breakfast Cafe (04/19/22)	125	gram(s)	125	13.67	0.172	3.311	0.007	0	0	0.003	0.001	0.003	0	0	0	0	0	0	0.002	0	0	0	0		0	0.001	0	0	0.002	0	0	0	0	0	0	0	4.799	53.278		0	0	0	0	0
1172	Child	04/19/22	Baseline	Lunch	Tortilla de Maiz Blanco, c/Cal	17.2	gram(s)	17.2	35.088	0.929	7.723	0.172		0	0.017	0.069	0.138
1172	Child	07/11/22	Endline	Dinner	117 Lunch Caldo de Pollo (07/11/22)	350	gram(s)	350	651.81	50.41	93.396	6.836	0	111.73	1.606	1.655	1.91	0	0	0	0	0.015	0.032	1.156	0	0.384	0	0	0	0.192	1.431	0.015	0	1.562	0.063	0	0.128	0.015	0.032	0.048	0	236.812	770.331		61.937	443.935	0	194.667	43.719
1172	Child	07/11/22	Endline	Morning Snack	Nectar Fruvita (de Melocoton)	0.25	serving(s)	50	22.5	0	5.25	0		0	0																											0.25
1172	Child	07/11/22	Endline	Lunch	Tortilla de Maiz Blanco, c/Cal	34.4	gram(s)	34.4	70.176	1.858	15.446	0.344		0	0.034	0.138	0.275
1172	Child	07/11/22	Endline	Lunch	COCA-COLA Soda, Coke	125	milliliter(s)	130.374	54.616	0	13.495	0.326	0	0	0	0	0	0	0	0	0	0	0	0	0	0	0	0	0	0	0	0	0	0	0	0	0	0	0	0	0	3.911	3.894		0	0	0	0	0
1172	Child	07/11/22	Endline	Morning Snack	Galleta, genérico (Cookie)	0.15	gram(s)	0.15	0.723	0.01		0.033	0	0.075	0.015	0.012	0.004					0.003	0.002	0.006		0.003					0.007			0.002	0						0	0.615	0.255		0	0.002
1172	Child	07/11/22	Endline	Lunch	117 Lunch Caldo de Pollo (07/11/22)	350	gram(s)	350	651.81	50.41	93.396	6.836	0	111.73	1.606	1.655	1.91	0	0	0	0	0.015	0.032	1.156	0	0.384	0	0	0	0.192	1.431	0.015	0	1.562	0.063	0	0.128	0.015	0.032	0.048	0	236.812	770.331		61.937	443.935	0	194.667	43.719
1172	Child	07/11/22	Endline	Breakfast	117 Morning Snack Huevos con Tomate (07/11/22)	1	item(s)	167.863	163.77	7.699	6.624	12.037	0	188.5	2.508	3.179	5.558	0.011	0.007	0.007	0.01	0.008	0.043	1.215	0	0.448	0	0		0.104	3.035	0.014	0	5.342	0.044	0	0.095	0	0.004	0.029	0	235.656	286.066		51.701	512.709	0	277.129	62.115
1172	Child	07/11/22	Endline	Breakfast	Tortilla de Maiz Blanco, c/Cal	17.2	gram(s)	17.2	35.088	0.929	7.723	0.172		0	0.017	0.069	0.138
1182	Child	04/20/22	Baseline	Dinner	Pan Dulce de Guatemala	31.5	gram(s)	31.5	118.755	2.174	20.601	3.087
1182	Child	04/20/22	Baseline	Lunch	118 Lunch Bistec (04/20/22)	15	gram(s)	15	25.669	2.464	0.243	1.601	0	8.676	0.573	0.619	0.188	0	0	0	0	0	0	0.001	0	0	0	0		0	0.555	0	0	0.168	0.013	0	0	0	0	0	0	8.878	42.162		5.224	51.802	0	27.922	6.281
1182	Child	04/20/22	Baseline	Dinner	118 Dinner Cafe (04/20/22)	125	gram(s)	125	10.695	0.083	2.657	0.003	0	0	0.001	0	0.001	0	0	0	0	0	0	0.001	0	0	0	0		0	0	0	0	0.001	0	0	0	0	0	0	0	4.525	27.49		0	0	0	0	0
1182	Child	04/20/22	Baseline	Lunch	Tortilla de Maiz Blanco, c/Cal	34.4	gram(s)	34.4	70.176	1.858	15.446	0.344		0	0.034	0.138	0.275
1182	Child	07/12/22	Endline	Dinner	Jugo de Shakalaka	1	serving(s)	200	148	4	24	4		9.7	2.7																											120
1182	Child	07/12/22	Endline	Lunch	Chicken, Meat Only, Fried	15	gram(s)	15	32.85	4.586	0.254	1.368	0	14.1	0.369	0.503	0.323	0	0	0	0	0.003	0.009	0.248		0.099				0.054	0.437	0.006	0	0.267	0.014	0	0.018	0.002	0.005	0.008		13.65	38.55		2.658	8.85		0	0
1182	Child	07/12/22	Endline	Lunch	COCA-COLA Soda, Coke	125	milliliter(s)	130.374	54.616	0	13.495	0.326	0	0	0	0	0	0	0	0	0	0	0	0	0	0	0	0	0	0	0	0	0	0	0	0	0	0	0	0	0	3.911	3.894		0	0	0	0	0
1182	Child	07/12/22	Endline	Lunch	Tortilla de Maiz Blanco, c/Cal	34.4	gram(s)	34.4	70.176	1.858	15.446	0.344		0	0.034	0.138	0.275
1182	Child	07/12/22	Endline	Breakfast	Tortilla de Maiz Blanco, c/Cal	34.4	gram(s)	34.4	70.176	1.858	15.446	0.344		0	0.034	0.138	0.275
1182	Child	07/12/22	Endline	Breakfast	118 Morning Snack Hierba Frita (07/12/22)	350	gram(s)	350	303.519	4.831	16.179	26.286	0	0	2.877	4.733	17.304	0	0	0	0	0	0.007	0.072	0	0.009	0	0		0.004	4.672	0	0	17.085	0.156	0	0	0	0	0	0	435.471	974.27		1168.84	11680.1	0	6953.02	110.086
1192	Child	04/20/22	Baseline	Breakfast	119 Breakfast Caldo de Huevo (04/20/22)	175	gram(s)	175	93.805	5.865	6.262	4.925	0	135.594	1.884	1.386	0.715	0.008	0.005	0.005	0.007	0.005	0.031	0.871	0	0.32	0	0	0	0.075	1.294	0.01	0	0.582	0.021	0	0.068	0	0.003	0.021	0	297.954	112.994		12.695	115.79	0	57.282	12.766
1192	Child	04/20/22	Baseline	Lunch	Chao Mein	175	gram(s)	175	795.455	22.273	136.818	3.182		0	0																										0	0	257.727
1192	Child	04/20/22	Baseline	Breakfast	Tortilla de Maiz Blanco, c/Cal	17.2	gram(s)	17.2	35.088	0.929	7.723	0.172		0	0.017	0.069	0.138
1192	Child	07/12/22	Endline	Morning Snack	119 Morning Snack Atol (07/12/22)	8	ounce(s)	226.8	11.488	0.004	2.966	0	0	0	0	0	0	0	0	0	0	0	0	0	0	0	0	0		0	0	0	0	0	0	0	0	0	0	0	0	40.106	6.265		0	0	0	0	0
1192	Child	07/12/22	Endline	Lunch	103 Lunch Tamales de Carne (06/30/22)	0.5	item(s)	174.975	234.779	6.272	16.209	16.741	0	15.133	2.53	3.662	9.455	0	0	0	0	0	0	0.069		0.015				0.001	3.519	0	0	9.355	0.057	0	0	0	0	0	0	20.714	310.525		51.843	513.586	0	277.098	62.115
1192	Child	07/12/22	Endline	Dinner	119 Morning Snack Atol (07/12/22)	8	ounce(s)	226.8	11.488	0.004	2.966	0	0	0	0	0	0	0	0	0	0	0	0	0	0	0	0	0		0	0	0	0	0	0	0	0	0	0	0	0	40.106	6.265		0	0	0	0	0
1192	Child	07/12/22	Endline	Breakfast	119 Breakfast Caldo de Verduras (07/12/22)	350	gram(s)	350	66.593	2.871	15.806	0.455	0	0	0.098	0.035	0.199	0	0	0	0	0	0	0.084	0	0.01	0	0	0	0	0.031	0	0	0.074	0.126	0	0	0	0	0	0	7.211	437.842		0.338	3.379	0	1.7	0.654
1202	Child	04/21/22	Baseline	Breakfast	120 Breakfast Huevos (04/21/22)	0.5	item(s)	30.7937	54.73	3.413	0.554	4.241	0	94.25	1.061	1.27	1.621	0.006	0.003	0.004	0.005	0.004	0.022	0.601	0	0.222	0	0		0.052	1.202	0.007	0	1.521	0.018	0	0.047	0	0.002	0.015	0	114.636	45.538		0	0	0	0.29	0
1202	Child	04/21/22	Baseline	Breakfast	Tortilla de Maiz Blanco, c/Cal	17.2	gram(s)	17.2	35.088	0.929	7.723	0.172		0	0.017	0.069	0.138
1202	Child	04/21/22	Baseline	Lunch	120 Lunch Frijoles en Caldo (04/21/22)	175	gram(s)	175	32.524	1.862	6.266	0.136	0	0	0.023	0.009	0.021	0	0	0	0	0	0	0	0	0	0	0		0	0	0	0	0.001	0	0	0	0	0	0	0	27.561	135.37		0.026	0.258	0	0.236	0
1202	Child	04/21/22	Baseline	Lunch	Tortilla de Maiz Blanco, c/Cal	17.2	gram(s)	17.2	35.088	0.929	7.723	0.172		0	0.017	0.069	0.138
1212	Child	04/21/22	Baseline	Breakfast	121 Breakfast Cafe (04/21/22)	125	milligram(s)	0.125	0.011	0	0.003	0	0	0	0	0	0	0	0	0	0	0	0	0	0	0	0	0		0	0	0	0	0	0	0	0	0	0	0	0	0.005	0.027		0	0	0	0	0
1212	Child	04/21/22	Baseline	Lunch	Tortilla de Maiz Blanco, c/Cal	17.2	gram(s)	17.2	35.088	0.929	7.723	0.172		0	0.017	0.069	0.138
1212	Child	04/21/22	Baseline	Breakfast	Tortilla de Maiz Blanco, c/Cal	17.2	gram(s)	17.2	35.088	0.929	7.723	0.172		0	0.017	0.069	0.138
1212	Child	04/21/22	Baseline	Breakfast	121 Breakfast Huevos (04/21/22)	0.5	item(s)	32.5875	69.73	3.413	0.554	5.941	0	94.25	1.246	1.58	2.754	0.006	0.003	0.004	0.005	0.004	0.022	0.601	0	0.222	0	0		0.052	1.508	0.007	0	2.646	0.021	0	0.047	0	0.002	0.015	0	150.971	45.545		0	0	0	0.29	0
1212	Child	04/21/22	Baseline	Lunch	121 Pescado Frito (04/21/22)	15	gram(s)	15	61.906	2.232	0	5.917	0	5.929	0.701	1.411	3.478	0	0	0	0	0	0	0	0	0	0	0		0	1.069	0	0	3.338	0.018	0	0	0.034	0	0.045	0	33.984	43.252		1.542	5.138	0	0	0
1212	Child	07/15/22	Endline	Lunch	Beans, Refried, Canned	1	teaspoon(s)	4.95833	4.463	0.247	0.672	0.1	0	0	0.031	0.03	0.027	0	0	0	0	0	0.001	0.02	0	0.01	0	0	0	0.001	0.028	0	0	0.018	0.008	0	0	0	0	0	0.001	18.346	15.817		0	0	0	0	0
1212	Child	07/15/22	Endline	Lunch	121 Lunch Huevos (07/15/22)	1	item(s)	62.6583	119.46	6.827	1.108	9.614	0	188.5	2.244	2.747	3.997	0.011	0.007	0.007	0.01	0.008	0.043	1.203	0	0.443	0	0		0.104	2.608	0.014	0	3.793	0.038	0	0.095	0	0.004	0.029	0	205.048	91.07		0	0	0	0.58	0
1212	Child	07/15/22	Endline	Morning Snack	Queso Blanco Fresco, Leche Integra	30	gram(s)	30	79.2	5.25	0.99	6.03
1212	Child	07/15/22	Endline	Morning Snack	Tortilla de Maiz Blanco, c/Cal	34.4	gram(s)	34.4	70.176	1.858	15.446	0.344		0	0.034	0.138	0.275
1212	Child	07/15/22	Endline	Breakfast	Galleta, genérico (Cookie)	42	gram(s)	42	202.331	2.839		9.143	0	21.071	4.313	3.339	0.995					0.832	0.48	1.778		0.847					1.976			0.6	0.028						0.127	172.158	71.295		0.084	0.42
1212	Child	07/15/22	Endline	Breakfast	120 Breakfast Cafe (07/15/22)	125	gram(s)	125	16.968	0.163	4.175	0.007	0	0	0.003	0.001	0.003	0	0	0	0	0	0	0.002	0	0	0	0		0	0.001	0	0	0.002	0	0	0	0	0	0	0	5.007	51.569		0	0	0	0	0
1222	Child	04/22/22	Baseline	Dinner	103 Lunch Tamales de Carne (06/30/22)	0.5	item(s)	174.975	234.779	6.272	16.209	16.741	0	15.133	2.53	3.662	9.455	0	0	0	0	0	0	0.069		0.015				0.001	3.519	0	0	9.355	0.057	0	0	0	0	0	0	20.714	310.525		51.843	513.586	0	277.098	62.115
1222	Child	04/22/22	Baseline	Lunch	Tortilla de Maiz Blanco, c/Cal	17.2	gram(s)	17.2	35.088	0.929	7.723	0.172		0	0.017	0.069	0.138
1222	Child	04/22/22	Baseline	Breakfast	Tortilla de Maiz Blanco, c/Cal	4.3	gram(s)	4.3	8.772	0.232	1.931	0.043		0	0.004	0.017	0.034
1222	Child	04/22/22	Baseline	Breakfast	122 Breakfast Huevos con Chorizo (04/22/22)	1	item(s)	190.178	185.995	9.804	9.149	12.374	0	197.95	3.419	4.14	3.912	0.012	0.007	0.007	0.012	0.011	0.091	2.014	0.01	0.852	0.009	0.002	0.001	0.18	3.881	0.05	0.001	3.631	0.06	0	0.109	0	0.006	0.029	0.018	368.649	308.625		25.913	256.975	0	139.475	31.058
1222	Child	04/22/22	Baseline	Lunch	122 Lunch Caldo de Pollo (04/22/22)	125	gram(s)	125	34.995	5.804	0.741	0.832	0	18.738	0.212	0.241	0.201	0	0	0	0	0.003	0.005	0.142	0	0.059	0	0		0.032	0.203	0.003	0	0.147	0.005	0	0.021	0.003	0.005	0.008	0	34.225	73.809		4.293	14.019	0	0.098	0
1222	Child	07/25/22	Endline	Lunch	122 Lunch Caldo de Pollo (07/25/22)	350	gram(s)	350	123.869	17.569	7.171	2.547	0	54.751	0.631	0.713	0.625	0	0	0	0	0.008	0.016	0.425	0	0.174	0	0	0	0.094	0.603	0.008	0	0.468	0.017	0	0.063	0.008	0.016	0.023	0	144.648	366.368		381.866	3732.69	0	1838.88	752.945
1222	Child	07/25/22	Endline	Breakfast	122 Breakfast Cafe (07/25/22)	125	gram(s)	125	8.875	0.163	2.083	0.007	0	0	0.003	0.001	0.003	0	0	0	0	0	0	0.002	0	0	0	0		0	0.001	0	0	0.002	0	0	0	0	0	0	0	4.477	49.543		0	0	0	0	0
1222	Child	07/25/22	Endline	Breakfast	Galleta, genérico (Cookie)	42	gram(s)	42	202.331	2.839		9.143	0	21.071	4.313	3.339	0.995					0.832	0.48	1.778		0.847					1.976			0.6	0.028						0.127	172.158	71.295		0.084	0.42
1222	Child	07/25/22	Endline	Morning Snack	Tortilla de Maiz Blanco, c/Cal	34.4	gram(s)	34.4	70.176	1.858	15.446	0.344		0	0.034	0.138	0.275
1222	Child	07/25/22	Endline	Morning Snack	122 Morning Snack Huevos (07/25/22)	1	item(s)	60.87	103.46	6.827	1.108	7.801	0	188.5	2.047	2.416	2.789	0.011	0.007	0.007	0.01	0.007	0.043	1.203	0	0.443	0	0		0.104	2.282	0.014	0	2.593	0.034	0	0.095	0	0.004	0.029	0	214.737	91.072		0	0	0	0.58	0
1232	Child	04/22/22	Baseline	Breakfast	123 Breakfast Huevos (04/22/22)	0.5	item(s)	30.1958	49.73	3.413	0.554	3.674	0	94.25	0.999	1.167	1.244	0.006	0.003	0.004	0.005	0.004	0.022	0.601	0	0.222	0	0		0.052	1.1	0.007	0	1.146	0.017	0	0.047	0	0.002	0.015	0	102.524	45.535		0	0	0	0.29	0
1232	Child	04/22/22	Baseline	Breakfast	Tortilla de Maiz Blanco, c/Cal	17.2	gram(s)	17.2	35.088	0.929	7.723	0.172		0	0.017	0.069	0.138
1232	Child	04/22/22	Baseline	Lunch	Potatoes, Mashed, with Whole Milk	125	gram(s)	125	103.75	2.388	21.963	0.713	0	2.5	0.378	0.155	0.081	0.014	0.014	0.014	0.015	0.018	0.058	0.173	0	0.073	0	0	0	0.001	0.154	0	0	0.056	0.025	0	0	0	0	0		377.5	370		4.5	33.75		2.5	0
1232	Child	07/27/22	Endline	Breakfast	123 Breakfast Caldo de Verduras (07/27/22)	350	milligram(s)	0.35	0.14	0.016	0.015	0.002	0	0.046	0	0	0	0	0	0	0	0	0	0	0	0	0	0	0	0	0	0	0	0	0	0	0	0	0	0	0	0.282	0.446		0.103	1.033	0	0.512	0.215
1232	Child	07/27/22	Endline	Lunch	Chicken, Broiler or Fryer, Breast, Boneless, Meat Only, Grilled	15	gram(s)	15	22.65	4.581	0	0.476	0	15.6	0.149	0.182	0.115	0	0	0	0.002	0.001	0.003	0.106	0.001	0.035	0	0.001	0.001	0.022	0.156	0.003	0	0.087	0.004	0	0.013	0.001	0.002	0.001	0.002	7.8	58.65		1.5	4.8		0	0
1232	Child	07/27/22	Endline	Lunch	Tortilla de Maiz Blanco, c/Cal	275.2	gram(s)	275.2	561.408	14.861	123.565	2.752		0	0.275	1.101	2.202
1242	Child	04/25/22	Baseline	Lunch	124 Lunch Fideos (04/25/22)	87.5	gram(s)	87.5	254.434	8.569	48.801	2.461	0	0.796	0.41	0.432	1.244	0	0	0	0	0	0.001	0.312	0.001	0.074	0.004	0.005	0	0.002	0.42	0.005	0	1.092	0.119	0	0.001	0	0	0	0.004	20.859	170.029		15.823	156.998	0	93.59	0
1242	Child	04/25/22	Baseline	Dinner	124 Dinner Platanos Fritos (04/25/22)	0.5	item(s)	135.487	514.958	1.164	28.542	46.3	0	0	5.004	8.386	30.636	0	0	0	0	0	0	0	0	0	0	0	0	0	8.284	0	0	30.433	0.091	0	0	0	0	0	0	3.58	435.865		100.867	1008.66	0	409.015	392.01
1242	Child	04/25/22	Baseline	Breakfast	124 Breakfast Cafe (04/25/22)	125	gram(s)	125	16.968	0.163	4.175	0.007	0	0	0.003	0.001	0.003	0	0	0	0	0	0	0.002	0	0	0	0		0	0.001	0	0	0.002	0	0	0	0	0	0	0	5.007	51.569		0	0	0	0	0
1242	Child	04/25/22	Baseline	Breakfast	Pan Dulce de Guatemala	31.5	gram(s)	31.5	118.755	2.174	20.601	3.087
1242	Child	04/25/22	Baseline	Morning Snack	124 Breakfast Cafe (04/25/22)	125	gram(s)	125	16.968	0.163	4.175	0.007	0	0	0.003	0.001	0.003	0	0	0	0	0	0	0.002	0	0	0	0		0	0.001	0	0	0.002	0	0	0	0	0	0	0	5.007	51.569		0	0	0	0	0
1242	Child	04/25/22	Baseline	Lunch	124 Lunch Fresco de Limon (04/25/22)	125	gram(s)	125	12.476	0.203	3.556	0.055	0	0	0.007	0.002	0.016	0	0	0	0	0	0	0.006	0	0	0	0		0	0.002	0	0	0.012	0.005	0	0	0	0	0	0	4.04	28.766		0.365	4.018	0	0.548	0.183
1242	Child	04/25/22	Baseline	Lunch	124 Lunch Pollo Frito (04/25/22)	30	gram(s)	30	149.841	3.243	0.357	15.226	0	10.192	1.721	2.823	9.943	0	0	0	0	0.001	0.003	0.077	0	0.032	0	0		0.017	2.77	0.001	0	9.849	0.032	0	0.012	0.001	0.003	0.004	0	67.154	33.346		2.33	7.717	0	0	0
1242	Child	04/25/22	Baseline	Morning Snack	124 Morning Snack Frijoles (04/25/22)	87.5	gram(s)	87.5	18.438	0.94	2.555	0.549	0	0	0.065	0.093	0.333	0	0	0	0	0	0	0	0	0	0	0		0	0.087	0	0	0.319	0.001	0	0	0	0	0	0	14.61	61.387		0	0	0	0	0
1242	Child	07/19/22	Endline	Breakfast	124 Morning Snack Huevos Revueltos (07/19/22)	1	item(s)	193.984	204.465	11.715	17.441	9.971	0	188.5	2.305	2.769	4.051	0.011	0.007	0.007	0.01	0.008	0.043	1.203	0	0.443	0	0		0.104	2.608	0.014	0	3.794	0.038	0	0.095	0	0.004	0.029	0	219.738	443.73		0.06	0.597	0	1.157	0
1242	Child	07/19/22	Endline	Morning Snack	COCA-COLA Soda, Coke	125	gram(s)	125	52.365	0	12.939	0.313	0	0	0	0	0	0	0	0	0	0	0	0	0	0	0	0	0	0	0	0	0	0	0	0	0	0	0	0	0	3.75	3.734		0	0	0	0	0
1242	Child	07/19/22	Endline	Lunch	124 Lunch Pollo Frito (07/19/22)	30	gram(s)	30	111.706	4.36	1.198	9.945	0	12.847	1.157	1.862	6.335	0	0	0	0	0.002	0.004	0.097	0	0.04	0	0		0.022	1.815	0.002	0	6.257	0.022	0	0.015	0.002	0.004	0.006	0	162.737	42.028		2.936	9.727	0	0	0
1252	Child	04/27/22	Baseline	Lunch	125 Lunch Frijoles de Chilipin (04/27/22)	350	gram(s)	350	84.522	4.666	10.797	2.696	0	0	0.568	1.494	0.201	0	0	0	0	0	0	0	0	0	0	0		0	0	0	0	0	0	0	0	0	0	0	0	42.305	208.921		0.004	0.039	0	0.039	0
1252	Child	04/27/22	Baseline	Breakfast	125 Breakfast Cafe (04/27/22)	125	gram(s)	125	12.73	0.083	3.183	0.003	0	0	0.001	0	0.001	0	0	0	0	0	0	0.001	0	0	0	0		0	0	0	0	0.001	0	0	0	0	0	0	0	4.658	28.098		0	0	0	0	0
1252	Child	04/27/22	Baseline	Breakfast	103 Lunch Tamales de Carne (06/30/22)	1	item(s)	349.95	469.559	12.543	32.418	33.481	0	30.265	5.06	7.324	18.909	0	0	0	0	0	0	0.138		0.031				0.002	7.039	0	0	18.709	0.114	0	0	0	0	0	0	41.428	621.051		103.685	1027.17	0	554.196	124.23
1252	Child	07/19/22	Endline	Morning Snack	Nectar Fruvita (de Melocoton)	1	serving(s)	200	90	0	21	0		0	0																											1
1252	Child	07/19/22	Endline	Breakfast	Tortilla de Maiz Blanco, c/Cal	34.4	gram(s)	34.4	70.176	1.858	15.446	0.344		0	0.034	0.138	0.275
1252	Child	07/19/22	Endline	Lunch	Tortilla de Maiz Blanco, c/Cal	34.4	gram(s)	34.4	70.176	1.858	15.446	0.344		0	0.034	0.138	0.275
1252	Child	07/19/22	Endline	Breakfast	125 Breakfast Cafe (07/19/22)	125	gram(s)	125	11.451	0.11	2.818	0.004	0	0	0.002	0	0.002	0	0	0	0	0	0	0.001	0	0	0	0		0	0	0	0	0.002	0	0	0	0	0	0	0	4.598	35.209		0	0	0	0	0
1252	Child	07/19/22	Endline	Breakfast	Composite-Vegetable Oil	0.05	tablespoon(s)	0.68	6	0	0	0.68	0	0	0.074	0.124	0.453														0.123			0.45	0.001			0		0		0	0		0	0	0	0	0
1252	Child	07/19/22	Endline	Breakfast	Chicken nuggets	1	piece(s)	16	46.24	2.21	2.901	2.869	0	5.76	0.569	0.938	1.087	0	0	0.001	0	0.001	0.008	0.441		0.1				0.071	0.848	0.013	0.001	1.003	0.069	0	0.007	0	0.001	0		99.52	39.68		0	0		0	0
1252	Child	07/19/22	Endline	Lunch	125 Lunch Carne (07/19/22)	7.5	gram(s)	7.5	11.667	1.187	0.131	0.687	0	4.168	0.266	0.282	0.035	0	0	0	0	0	0	0.001	0	0	0	0		0	0.252	0	0	0.027	0.006	0	0	0	0	0	0	4.569	21.163		2.854	28.302	0	15.269	3.396
1252	Child	07/19/22	Endline	Lunch	COCA-COLA Soda, Coke	125	milliliter(s)	130.374	54.616	0	13.495	0.326	0	0	0	0	0	0	0	0	0	0	0	0	0	0	0	0	0	0	0	0	0	0	0	0	0	0	0	0	0	3.911	3.894		0	0	0	0	0
1252	Child	07/19/22	Endline	Dinner	Pan Frances de Guatemala	12.5	gram(s)	12.5	38.875	1.175	7.313	0.538
1252	Child	07/19/22	Endline	Dinner	125 Breakfast Cafe (07/19/22)	125	gram(s)	125	11.451	0.11	2.818	0.004	0	0	0.002	0	0.002	0	0	0	0	0	0	0.001	0	0	0	0		0	0	0	0	0.002	0	0	0	0	0	0	0	4.598	35.209		0	0	0	0	0
1262	Child	04/28/22	Baseline	Dinner	126 Dinner Hierba Frita (04/28/22)	87.5	gram(s)	87.5	252.303	0.902	3.02	27.08	0	0	2.95	4.927	18.002	0	0	0	0	0	0.001	0.013	0	0.002	0	0		0.001	4.867	0	0	17.863	0.073	0	0	0	0	0	0	81.279	181.843		218.159	2180.05	0	1297.75	20.547
1262	Child	04/28/22	Baseline	Breakfast	Eggs, Hard Boiled	0.5	item(s)	25	38.75	3.145	0.28	2.653	0	93.25	0.817	1.019	0.354	0	0	0.001	0.001	0.001	0.009	0.587		0.207				0.078	0.931	0.008	0.001	0.297	0.009	0	0.037	0.001	0	0.01		31	31.5		37.25	130		2.75	0
1262	Child	04/28/22	Baseline	Lunch	126 Lunch Caldo de Verduras (04/28/22)	350	gram(s)	350	184.156	3.71	42.865	0.294	0	0	0.072	0.005	0.12	0	0	0	0	0	0	0.013	0	0.001	0	0	0	0.001	0.005	0	0	0.042	0.001	0	0	0	0	0	0	108.188	771.781		696.998	6969.98	0	3456.62	1450.65
1262	Child	07/21/22	Endline	Lunch	Tortilla de Maiz Blanco, c/Cal	34.4	gram(s)	34.4	70.176	1.858	15.446	0.344		0	0.034	0.138	0.275
1262	Child	07/21/22	Endline	Lunch	126 Lunch Caldo de Hierba (07/21/22)	350	gram(s)	350	35.117	3.177	6.588	0.381	0	0	0.006	0.007	0.018	0	0	0	0	0	0	0.004	0	0.002	0	0		0	0.006	0	0	0.017	0.001	0	0	0	0	0	0	61.687	87.485		17.981	178.314	0	96.247	21.585
1262	Child	07/21/22	Endline	Breakfast	126 Breakfast Fideos (07/21/22)	350	gram(s)	350	964.717	33.705	194.858	4.012	0	0	0.694	0.428	1.413	0	0	0	0	0	0	0.629	0	0.063	0	0	0	0	0.428	0	0	1.352	0.06	0	0	0	0	0	0	60.003	667.264		0.091	0.914	0	0.914	0
1272	Child	04/29/22	Baseline	Lunch	Tortilla de Maiz Blanco, c/Cal	34.4	gram(s)	34.4	70.176	1.858	15.446	0.344		0	0.034	0.138	0.275
1272	Child	04/29/22	Baseline	Lunch	127 Lunch Fresco de Tamarindo (04/29/22)	125	gram(s)	125	89.904	0.424	23.324	0.087	0	0	0.04	0.026	0.009	0	0	0	0	0	0.001	0.024	0	0.009	0	0		0	0.026	0	0	0.009	0	0	0	0	0	0	0	11.012	111.488		0.436	4.357	0	2.614	0
1272	Child	04/29/22	Baseline	Lunch	127 Lunch Pollo Frito (04/29/22)	30	gram(s)	30	111.964	4.258	0.251	10.495	0	13.646	1.23	1.978	6.73	0	0	0	0	0.002	0.004	0.103	0	0.043	0	0	0	0.023	1.929	0.002	0	6.648	0.024	0	0.016	0.002	0.004	0.006	0	100.18	44.948		3.126	10.262	0	0.07	0.003
1272	Child	04/29/22	Baseline	Breakfast	Tortilla de Maiz Blanco, c/Cal	34.4	gram(s)	34.4	70.176	1.858	15.446	0.344		0	0.034	0.138	0.275
1272	Child	04/29/22	Baseline	Breakfast	127 Breakfast Frijoles con Queso (04/29/22)	175	gram(s)	175	32.006	1.842	6.148	0.134	0	0	0.023	0.009	0.02	0	0	0	0	0	0	0	0	0	0	0		0	0	0	0	0	0	0	0	0	0	0	0	24.288	134.167		0.022	0.225	0	0.217	0
1272	Child	04/29/22	Baseline	Breakfast	127 Breakfast Cafe (04/29/22)	125	gram(s)	125	18.729	0.084	4.732	0.003	0	0	0.001	0	0.001	0	0	0	0	0	0	0.001	0	0	0	0		0	0	0	0	0.001	0	0	0	0	0	0	0	5.052	29.891		0	0	0	0	0
1272	Child	07/26/22	Endline	Breakfast	127 Breakfast Huevos (07/26/22)	1	serving(s)	62.7833	119.46	6.827	1.108	9.614	0	188.5	2.244	2.747	3.997	0.011	0.007	0.007	0.01	0.008	0.043	1.203	0	0.443	0	0		0.104	2.608	0.014	0	3.793	0.038	0	0.095	0	0.004	0.029	0	253.495	91.08		0	0	0	0.58	0
1272	Child	07/26/22	Endline	Dinner	127 Dinner Atol (07/26/22)	500	gram(s)	500	53.066	0.588	12.884	0.087	0	0.263	0.018	0.026	0.029	0	0	0	0	0	0	0	0	0	0	0		0	0	0	0	0	0	0	0	0	0	0	0	22.868	42.968		0	0	0	0	0
1272	Child	07/26/22	Endline	Lunch	127 Lunch Caldo de Res (07/26/22)	175	gram(s)	175	123.108	8.681	12.003	4.514	0	27.004	1.745	1.826	0.255	0	0	0	0	0	0	0.01	0	0.001	0	0	0	0	1.628	0	0	0.166	0.052	0	0	0	0	0	0	27.397	306.639		60.138	601.379	0	298.242	125.164
1272	Child	07/26/22	Endline	Breakfast	Tortilla de Maiz Blanco, c/Cal	34.4	gram(s)	34.4	70.176	1.858	15.446	0.344		0	0.034	0.138	0.275
1272	Child	07/26/22	Endline	Breakfast	127 Breakfast Cafe (07/26/22)	250	gram(s)	250	21.389	0.166	5.314	0.007	0	0	0.003	0.001	0.003	0	0	0	0	0	0	0.002	0	0	0	0		0	0.001	0	0	0.002	0	0	0	0	0	0	0	9.049	54.98		0	0	0	0	0
1282	Child	04/29/22	Baseline	Breakfast	128 Breakfast Huevos con Chorizo (04/29/22)	0.5	item(s)	38.3387	76.99	4.436	0.853	6.123	0	98.975	1.705	2.065	1.943	0.006	0.003	0.004	0.006	0.005	0.045	1.004	0.005	0.425	0.004	0.001	0.001	0.09	1.936	0.025	0.001	1.803	0.03	0	0.054	0	0.003	0.015	0.009	180.246	68.638		0	0	0	0.29	0
1282	Child	04/29/22	Baseline	Lunch	128 Lunch Frijoles (04/29/22)	175	gram(s)	175	49.577	2.857	9.513	0.208	0	0	0.036	0.013	0.031	0	0	0	0	0	0	0	0	0	0	0		0	0	0	0	0	0	0	0	0	0	0	0	40.037	207.303		0.032	0.325	0	0.325	0
1282	Child	04/29/22	Baseline	Breakfast	Tortilla de Maiz Blanco, c/Cal	17.2	gram(s)	17.2	35.088	0.929	7.723	0.172		0	0.017	0.069	0.138
1282	Child	04/29/22	Baseline	Breakfast	128 Breakfast Cafe (04/29/22)	125	gram(s)	125	10.695	0.083	2.657	0.003	0	0	0.001	0	0.001	0	0	0	0	0	0	0.001	0	0	0	0		0	0	0	0	0.001	0	0	0	0	0	0	0	4.525	27.49		0	0	0	0	0
1282	Child	07/27/22	Endline	Lunch	128 Dinner Tacos (7/27/22)	0.5	serving(s)	31.5	109.122	2.374	7.723	7.806	0	5.044	1.081	1.649	4.715												0	0	1.528	0	0	4.529	0.021			0		0		4.121	22.694		0.1	1	0.55	0.55	0
1282	Child	07/27/22	Endline	Breakfast	128 Breakfast Huevos con Tomate (07/27/22)	1	item(s)	149.741	383.186	7.325	4.26	38.018	0	188.5	5.335	7.921	22.889	0.011	0.007	0.007	0.01	0.008	0.043	1.21	0	0.446	0	0		0.104	7.719	0.014	0	22.558	0.095	0	0.094	0	0.004	0.029	0	201.775	202.492		29.544	292.976	0	158.608	35.494
1282	Child	07/27/22	Endline	Breakfast	Tortilla de Maiz Blanco, c/Cal	17.2	gram(s)	17.2	35.088	0.929	7.723	0.172		0	0.017	0.069	0.138
1282	Child	07/27/22	Endline	Dinner	128 Dinner Huevos (07/27/22)	0.5	item(s)	36.175	99.73	3.413	0.554	9.341	0	94.25	1.616	2.2	5.018	0.006	0.003	0.004	0.005	0.004	0.022	0.601	0	0.222	0	0		0.052	2.121	0.007	0	4.896	0.028	0	0.047	0	0.002	0.015	0	223.643	45.56		0	0	0	0.29	0
1282	Child	07/27/22	Endline	Dinner	Tortilla de Maiz Blanco, c/Cal	17.2	gram(s)	17.2	35.088	0.929	7.723	0.172		0	0.017	0.069	0.138
1282	Child	07/27/22	Endline	Breakfast	128 Breakfast Cafe (07/27/22)	125	gram(s)	125	16.968	0.163	4.175	0.007	0	0	0.003	0.001	0.003	0	0	0	0	0	0	0.002	0	0	0	0		0	0.001	0	0	0.002	0	0	0	0	0	0	0	5.007	51.569		0	0	0	0	0
1292	Child	05/02/22	Baseline	Breakfast	Tortilla de Maiz Blanco, c/Cal	17.2	gram(s)	17.2	35.088	0.929	7.723	0.172		0	0.017	0.069	0.138
1292	Child	05/02/22	Baseline	Breakfast	129 Breakfast Cafe (05/02/22)	125	gram(s)	125	25.152	0.037	6.455	0.001	0	0	0	0	0	0	0	0	0	0	0	0	0	0	0	0		0	0	0	0	0	0	0	0	0	0	0	0	5.43	18.072		0	0	0	0	0
1292	Child	05/02/22	Baseline	Breakfast	129 Breakfast Huevos con Tomate (05/02/22)	0.5	item(s)	80.4844	51.885	3.849	3.312	2.619	0	94.25	0.884	0.97	0.514	0.006	0.003	0.004	0.005	0.004	0.022	0.607	0	0.224	0	0		0.052	0.905	0.007	0	0.421	0.015	0	0.047	0	0.002	0.015	0	99.66	143.029		25.851	256.354	0	138.564	31.058
1292	Child	05/02/22	Baseline	Lunch	129 Lunch Caldo de Gallina (05/02/22)	175	gram(s)	175	123.516	21.302	1.962	3.456	0	66.132	0.735	0.697	0.4	0	0	0	0.017	0.004	0.011	0.396	0.002	0.126	0.001	0.002	0.003	0.088	0.595	0.01	0	0.303	0.011	0	0.045	0.002	0.006	0.004	0.006	225.045	363.147		14.692	69.317	0	15.821	3.538
1292	Child	07/27/22	Endline	Dinner	Pan Dulce de Guatemala	12.5	gram(s)	12.5	47.125	0.863	8.175	1.225
1292	Child	07/27/22	Endline	Dinner	129 Dinner Cafe (07/27/22)	125	gram(s)	125	8.642	0.083	2.126	0.003	0	0	0.001	0	0.001	0	0	0	0	0	0	0.001	0	0	0	0		0	0	0	0	0.001	0	0	0	0	0	0	0	4.39	26.877		0	0	0	0	0
1292	Child	07/27/22	Endline	Lunch	129 Lunch Fresco Mosh (07/27/22)	250	gram(s)	250	15.973	0.161	3.901	0.024	0	0.072	0.005	0.007	0.008	0	0	0	0	0	0	0	0	0	0	0		0	0	0	0	0	0	0	0	0	0	0	0	9.748	13.393		0	0	0	0	0
1292	Child	07/27/22	Endline	Breakfast	Tortilla de Maiz Blanco, c/Cal	34.4	gram(s)	34.4	70.176	1.858	15.446	0.344		0	0.034	0.138	0.275
1292	Child	07/27/22	Endline	Breakfast	129 Breakfast Cafe (07/27/22)	125	gram(s)	125	6.571	0.083	1.591	0.003	0	0	0.001	0	0.001	0	0	0	0	0	0	0.001	0	0	0	0		0	0	0	0	0.001	0	0	0	0	0	0	0	4.254	26.258		0	0	0	0	0
1292	Child	07/27/22	Endline	Breakfast	129 Breakfast Huevos con Frijoles (07/27/22)	1	item(s)	65.175	139.46	6.827	1.108	11.881	0	188.5	2.491	3.16	5.507	0.011	0.007	0.007	0.01	0.008	0.043	1.203	0	0.443	0	0		0.104	3.017	0.014	0	5.293	0.042	0	0.095	0	0.004	0.029	0	301.943	91.09		0	0	0	0.58	0
1292	Child	07/27/22	Endline	Lunch	Tortilla de Maiz Blanco, c/Cal	34.4	gram(s)	34.4	70.176	1.858	15.446	0.344		0	0.034	0.138	0.275
1292	Child	07/27/22	Endline	Lunch	129 Lunch Carne de Verdura (07/27/22)	350	gram(s)	350	570.658	56.828	9.248	32.934	0	199.899	12.765	13.517	1.69	0	0	0	0	0	0	0.037	0	0.007	0	0	0	0.002	12.048	0	0	1.252	0.305	0	0	0	0	0	0	337.559	985.186		935.477	9351	0	4656.73	1907.33
1302	Child	05/03/22	Baseline	Lunch	130 Lunch Enrolladas (05/03/22)	1	serving(s)	164.936	185.754	21.848	11.408	5.612	0	63.498	0.986	1.459	1.474	0	0	0	0	0.009	0.022	0.613	0	0.26	0	0	0	0.113	1.22	0.011	0	1.127	0.03	0	0.073	0.009	0.018	0.027	0	116.267	335.232		435.159	4251.23	0	1067.04	436.617
1302	Child	05/03/22	Baseline	Breakfast	Tortilla de Maiz Blanco, c/Cal	17.2	gram(s)	17.2	35.088	0.929	7.723	0.172		0	0.017	0.069	0.138
1302	Child	05/03/22	Baseline	Breakfast	130 Breakfast Huevos Simples (05/03/22)	0.5	item(s)	30.7937	54.73	3.413	0.554	4.241	0	94.25	1.061	1.27	1.621	0.006	0.003	0.004	0.005	0.004	0.022	0.601	0	0.222	0	0		0.052	1.202	0.007	0	1.521	0.018	0	0.047	0	0.002	0.015	0	114.636	45.538		0	0	0	0.29	0
1302	Child	05/03/22	Baseline	Dinner	130 Dinner Tacos (05/03/22)	0.5	item(s)	37.7	59.122	2.874	9.223	1.256	0	5.044	0.341	0.409	0.185												0	0	0.303	0	0	0.029	0.007			0		0	0	64.121	22.694		0.1	1	0.55	0.55	0
1302	Child	07/25/22	Endline	Lunch	Nectar Fruvita (de Melocoton)	0.5	serving(s)	100	45	0	10.5	0		0	0																											0.5
1302	Child	07/25/22	Endline	Lunch	Tortilla de Maiz Blanco, c/Cal	34.4	gram(s)	34.4	70.176	1.858	15.446	0.344		0	0.034	0.138	0.275
1302	Child	07/25/22	Endline	Lunch	130 Lunch Mole de Pollo (07/25/22)	15	gram(s)	15	9.972	1.586	0.268	0.252	0	5.01	0.062	0.073	0.067	0	0	0	0	0.001	0.001	0.038	0	0.016	0	0		0.009	0.055	0.001	0	0.04	0.001	0	0.006	0.001	0.001	0.002	0	8.607	22.442		1.975	11.835	0	4.385	0.98
1302	Child	07/25/22	Endline	Breakfast	Tortilla de Maiz Blanco, c/Cal	17.2	gram(s)	17.2	35.088	0.929	7.723	0.172		0	0.017	0.069	0.138
1302	Child	07/25/22	Endline	Breakfast	130 Breakfast Ayotio Frito (07/25/22)	175	gram(s)	175	324.856	0.998	9.547	32.641	0	0	3.576	5.925	21.602	0	0	0	0	0	0	0.007	0	0.003	0	0		0	5.844	0	0	21.458	0.065	0	0	0	0	0	0	52.717	397.172		29.126	288.84	0	155.797	34.993
1302	Child	07/25/22	Endline	Dinner	130 Lunch Mole de Pollo (07/25/22)	30	gram(s)	30	19.944	3.172	0.536	0.504	0	10.02	0.124	0.146	0.133	0	0	0	0	0.001	0.003	0.076	0	0.032	0	0		0.017	0.109	0.001	0	0.08	0.003	0	0.011	0.001	0.003	0.004	0	17.213	44.883		3.951	23.669	0	8.77	1.96
[truncated: 113 more columns]

## Sheet: Rice bran_black bean nutrients
FoodName	ServingAmountValue	UnitName	GramWeightValue	Kcal	Protein_g	Carb_g	Fat_T_g	Alcohol_g	Cholesterol_mg	Saturated_Fat_g	Monounsat_Fat_g	Polyunsat_Fat_g	SFA_4_0_g	SFA_6_0_g	SFA_8_0_g	SFA_10_0_g	SFA_12_0_g	SFA_14_0_g	SFA_16_0_g	SFA_17_0_g	SFA_18_0_g	SFA_20_0_g	SFA_22_0_g	MFA_14_1_g	MFA_16_1_g	MFA_18_1_Oleic_g	MFA_20_1_g	MFA_22_1_g	PFA_18_2_g	PFA_18_3_g	PFA_18_4_g	PFA_20_4_g	PFA_20_5_g	PFA_22_5_g	PFA_22_6_g	Trans_FA_g	Sodium_mg	Potassium_mg	Chloride_mg	Vit_A_RE	Vit_A_IU	T_Carotenoid_RE	B_Carotene_mcg	A_Carotene_mcg	LuteinZeaxanthin_mcg	B_Cryptoxanthin_mcg	Lycopene_mcg	Vit_C_mg	Calcium_mg
Rice bran (RiBran 300)	10	gram(s)	10	33.05	1.4	4.9	2.1	0	0	0.4	0	0	0	0	0	0	0	0	0	0	0	0	0	0	0	0	0	0	0	0	0	0	0	0	0	0	0.8	1570	0	0	0	0	0	0	13.9	0	0	0	4
Black beans	100	gram(s)	100	88	5.84	15.85	0.41	0	0	0.08	0.03	0.07	0	0	0	0	0	0	0	0	0	0	0	0	0	0	0	0	0	0	0	0	0	0	0	0	2	377	0	0	0	0	0	0	0	0	0	0	34
[truncated: 40 more columns]

## Sheet: Measures of central tendency
			Mothers								Children
Nutrient	Unit		Lactating (N=20)				Not lactating (n=7)				6-12 months old (n=13)				13-24 months old (n=10)
			Q1	Median	Q3		Q1	Median	Q3		Q1	Median	Q3		Q1	Median	Q3
Calories
Calories	kcal		1545.66	1759.53	2299.31		1050.11	1374.89	2220.7		425.766	582.211	680.393		452.316	494.975	655.92
Macronutrients
Carbohydrates	g		219.879	251.485	324.354		148.239	202.376	292.142		38.2465	74.878	96.924		40.026	62.8832	72.17
Total sugar	g		27	37.5517	48.995		15.487	30.429	42.1755		5.4855	10.316	18.402		8.739	19.5607	22.2995
Added sugar	g		9.5145	20.5727	31.7793		5.294	23.6515	35.9085		0	2.647	6.0175		1.345	8.74775	14.419
Cholesterol	mg		192.503	335.612	436.213		119.358	201.611	363.822		59.8065	111.092	154.875		106.168	128.884	179.594
Total fat	g		40.4382	49.0625	74.0455		26.7265	37.735	84.619		17.382	18.72	26.503		17.4395	19.9198	25.002
Total dietary fiber	g		15.8035	19.4163	24.851		12.5505	14.1215	18.931		3.372	6.547	7.755		3.413	3.97925	4.3525
Protein	g		54.3375	70.0547	82.6852		34.373	47.843	60.02		14.2075	23.2485	33.147		14.222	22.5425	26.1605
Micronutrients
Biotin	mcg		1.87975	4.515	6.89825		1.0515	1.517	2.1215		0.255	1.176	2.8585		0.6365	1.72925	3.351
Calcium	mg		521.655	673.723	837.361		433.004	504.772	537.56		121.62	149.984	221.029		143.601	153.353	185.987
Choline	mg		120.122	211.158	280.706		87.104	139.512	261.947		46.076	81.219	97.188		68.3715	84.783	112.371
Chromium	mg		0.01325	0.0325	0.045		0.01	0.019	0.036		0.003	0.01	0.0135		0.006	0.0135	0.02
Copper	mg		0.38675	0.501	0.65925		0.2305	0.27	0.5905		0.113	0.2385	0.3235		0.1725	0.19225	0.215
Fluoride	mcg		334.179	365.661	594.405		276.988	525.918	620.191		67.385	138.496	188.958		157.056	264.474	366.545
Total folate	mcg		85.3307	145.388	194.69		56.4285	63.44	70.9655		29.0135	41.856	64.563		32.2945	41.4808	72.38
Iron	mg		7.52675	9.70275	13.642		4.539	4.822	9.2595		1.8465	3.584	4.687		3.1225	3.391	3.8985
Magnesium	mg		108.054	139.081	182.071		81.508	90.2525	166.052		30.659	61.211	89.0825		50.6555	59.7245	73.737
Manganese	mg		0.4005	0.753	1.413		0.1765	0.2845	2.2235		0.1095	0.204	0.5905		0.2035	0.30375	0.4455
Molybdenum	mcg		0.74625	2.014	3.23025		0	0.8955	1.868		0	0.389	0.6565		0.046	0.86725	2.6085
Niacin	mg		15.7925	19.616	23.4367		8.4595	10.9225	11.524		3.1155	6.856	8.7865		3.5685	5.65875	7.08
Pantothenic acid	mg		1.126	1.93825	2.64275		0.4015	1.3525	2.0475		0.36	0.935	1.623		0.5165	0.72775	0.9005
Phosphorus	mg		923.631	1047.26	1283.54		539.486	884.105	950.524		226.529	369.123	432.236		218.607	330.741	374.228
Potassium	mg		1204	1611.16	1948.76		827.323	988.627	1513.87		409.8	659.841	904.757		496.613	638.994	661.011
Riboflavin	mg		0.94225	1.066	1.34825		0.445	0.8125	0.8835		0.2985	0.3105	0.5775		0.291	0.3535	0.394
Selenium	mcg		37.3462	53.3725	89.507		19.265	33.8395	71.6475		13.3085	25.9505	45.2505		12.862	19.7383	29.5265
Sodium	mg		678.498	964.428	1630.07		432.455	534.531	815.667		210.941	329.677	562.413		253.241	316.683	479.804
Thiamin	mg		0.68975	0.9225	1.1145		0.596	0.6445	0.883		0.21	0.223	0.3705		0.1765	0.256	0.3235
Vitamin B6	mg		0.92825	1.12725	1.47375		0.486	0.808	1.1665		0.309	0.505	0.797		0.358	0.4445	0.514
Vitamin B12	mcg		1.1135	1.583	2.227		0.5065	1.197	1.576		0.4015	0.5665	0.9235		0.5475	0.7115	0.9355
Vitamin C	mg		22.0278	36.0415	68.2575		10.3405	15.4855	39.3085		10.0375	27.8155	39.92		5.008	14.1472	25.2765
Vitamin D	mcg		1.1315	2.436	3.18275		0.609	1.242	2.0685		0.6165	0.985	2.206		0.6355	1.026	1.5435
Vitamin E	mg		5.748	11.7052	21.6425		5.8925	12.732	38.1545		2.728	4.3105	8.2395		2.4755	5.49025	8.5075
Vitamin K	mcg		11.5602	18.731	54.4015		5.106	7.182	8.8975		3.6785	7.684	10.076		2.644	6.7375	21.4965
Zinc	mg		4.5455	5.43125	6.26225		2.6765	3.123	3.3685		1.255	2.2915	2.6505		1.577	1.637	1.819

## Sheet: DRIs
Data source: https://ods.od.nih.gov/HealthInformation/nutrientrecommendations.aspx
US National Institutes of Health
Nutrient	Units/day	Type	Group	DRI age group	DRI	RDA/AI
Biotin	mcg	Vitamin	child	6_12mo	6	AI
Biotin	mcg	Vitamin	child	13mo_3y	8	AI
Biotin	mcg	Vitamin	mother	18_30y	30	AI
Biotin	mcg	Vitamin	mother	31_50y	30	AI
Biotin	mcg	Vitamin	mother	Lactating	35	AI
Calcium	mg	Element	child	6_12mo	260	AI
Calcium	mg	Element	child	13mo_3y	700	RDA
Calcium	mg	Element	mother	18_30y	1000	RDA
Calcium	mg	Element	mother	31_50y	1000	RDA
Calcium	mg	Element	mother	Lactating	1000	RDA
Carbohydrate	g	Macronutrient	child	6_12mo	95	AI
Carbohydrate	g	Macronutrient	child	13mo_3y	130	RDA
Carbohydrate	g	Macronutrient	mother	18_30y	130	RDA
Carbohydrate	g	Macronutrient	mother	31_50y	130	RDA
Carbohydrate	g	Macronutrient	mother	Lactating	210	RDA
Choline	mg	Vitamin	child	6_12mo	150	AI
Choline	mg	Vitamin	child	13mo_3y	200	AI
Choline	mg	Vitamin	mother	18_30y	425	AI
Choline	mg	Vitamin	mother	31_50y	425	AI
Choline	mg	Vitamin	mother	Lactating	550	AI
Chromium	mg	Element	child	6_12mo	0.0055	AI
Chromium	mg	Element	child	13mo_3y	0.011	AI
Chromium	mg	Element	mother	18_30y	0.025	AI
Chromium	mg	Element	mother	31_50y	0.025	AI
Chromium	mg	Element	mother	Lactating	0.045	AI
Copper	mg	Element	child	6_12mo	0.22	AI
Copper	mg	Element	child	13mo_3y	0.34	RDA
Copper	mg	Element	mother	18_30y	0.9	RDA
Copper	mg	Element	mother	31_50y	0.9	RDA
Copper	mg	Element	mother	Lactating	1.3	RDA
Fat	g	Macronutrient	child	6_12mo	30	AI
Fat	g	Macronutrient	child	13mo_3y	ND	ND
Fat	g	Macronutrient	mother	18_30y	ND	ND
Fat	g	Macronutrient	mother	31_50y	ND	ND
Fat	g	Macronutrient	mother	Lactating	ND	ND
Fluoride	mcg	Element	child	6_12mo	500	AI
Fluoride	mcg	Element	child	13mo_3y	700	AI
Fluoride	mcg	Element	mother	18_30y	3000	AI
Fluoride	mcg	Element	mother	31_50y	3000	AI
Fluoride	mcg	Element	mother	Lactating	3000	AI
Folate	mcg	Vitamin	child	6_12mo	80	AI
Folate	mcg	Vitamin	child	13mo_3y	150	RDA
Folate	mcg	Vitamin	mother	18_30y	400	RDA
Folate	mcg	Vitamin	mother	31_50y	400	RDA
Folate	mcg	Vitamin	mother	Lactating	500	RDA
Iron	mg	Element	child	6_12mo	11	RDA
Iron	mg	Element	child	13mo_3y	7	RDA
Iron	mg	Element	mother	18_30y	18	RDA
Iron	mg	Element	mother	31_50y	18	RDA
Iron	mg	Element	mother	Lactating	9	RDA
Linoleic Acid	g	Macronutrient	child	6_12mo	4.6	AI
Linoleic Acid	g	Macronutrient	child	13mo_3y	7	AI
Linoleic Acid	g	Macronutrient	mother	18_30y	12	AI
Linoleic Acid	g	Macronutrient	mother	31_50y	12	AI
Linoleic Acid	g	Macronutrient	mother	Lactating	13	AI
Magnesium	mg	Element	child	6_12mo	75	AI
Magnesium	mg	Element	child	13mo_3y	80	RDA
Magnesium	mg	Element	mother	18_30y	310	RDA
Magnesium	mg	Element	mother	31_50y	320	RDA
Magnesium	mg	Element	mother	Lactating	315	RDA
Manganese	mg	Element	child	6_12mo	0.6	AI
Manganese	mg	Element	child	13mo_3y	1.2	AI
Manganese	mg	Element	mother	18_30y	1.8	AI
Manganese	mg	Element	mother	31_50y	1.8	AI
Manganese	mg	Element	mother	Lactating	2.6	AI
Molybdenum	mcg	Element	child	6_12mo	3	AI
Molybdenum	mcg	Element	child	13mo_3y	17	AI
Molybdenum	mcg	Element	mother	18_30y	45	AI
Molybdenum	mcg	Element	mother	31_50y	45	AI
Molybdenum	mcg	Element	mother	Lactating	50	AI
Niacin	mg	Vitamin	child	6_12mo	4	AI
Niacin	mg	Vitamin	child	13mo_3y	6	RDA
Niacin	mg	Vitamin	mother	18_30y	14	RDA
Niacin	mg	Vitamin	mother	31_50y	14	RDA
Niacin	mg	Vitamin	mother	Lactating	17	RDA
Pantothenic Acid	mg	Vitamin	child	6_12mo	1.8	AI
Pantothenic Acid	mg	Vitamin	child	13mo_3y	2	AI
Pantothenic Acid	mg	Vitamin	mother	18_30y	5	AI
Pantothenic Acid	mg	Vitamin	mother	31_50y	5	AI
Pantothenic Acid	mg	Vitamin	mother	Lactating	7	AI
Phosphorus	mg	Element	child	6_12mo	275	AI
Phosphorus	mg	Element	child	13mo_3y	460	RDA
Phosphorus	mg	Element	mother	18_30y	700	RDA
Phosphorus	mg	Element	mother	31_50y	700	RDA
Phosphorus	mg	Element	mother	Lactating	700	RDA
Potassium	mg	Element	child	6_12mo	860	AI
Potassium	mg	Element	child	13mo_3y	2000	AI
Potassium	mg	Element	mother	18_30y	2600	AI
Potassium	mg	Element	mother	31_50y	2600	AI
Potassium	mg	Element	mother	Lactating	2800	AI
Protein	g	Macronutrient	child	6_12mo	11	RDA
Protein	g	Macronutrient	child	13mo_3y	13	RDA
Protein	g	Macronutrient	mother	18_30y	46	RDA
Protein	g	Macronutrient	mother	31_50y	46	RDA
Protein	g	Macronutrient	mother	Lactating	71	RDA
Riboflavin	mg	Vitamin	child	6_12mo	0.4	AI
Riboflavin	mg	Vitamin	child	13mo_3y	0.5	RDA
Riboflavin	mg	Vitamin	mother	18_30y	1.1	RDA
Riboflavin	mg	Vitamin	mother	31_50y	1.1	RDA
Riboflavin	mg	Vitamin	mother	Lactating	1.6	RDA
Selenium	mcg	Element	child	6_12mo	20	AI
Selenium	mcg	Element	child	13mo_3y	20	RDA
Selenium	mcg	Element	mother	18_30y	55	RDA
Selenium	mcg	Element	mother	31_50y	55	RDA
Selenium	mcg	Element	mother	Lactating	70	RDA
Sodium	mg	Element	child	6_12mo	370	AI
Sodium	mg	Element	child	13mo_3y	800	AI
Sodium	mg	Element	mother	18_30y	1500	AI
Sodium	mg	Element	mother	31_50y	1500	AI
Sodium	mg	Element	mother	Lactating	1500	AI
Thiamin	mg	Vitamin	child	6_12mo	0.3	AI
Thiamin	mg	Vitamin	child	13mo_3y	0.5	RDA
Thiamin	mg	Vitamin	mother	18_30y	1.1	RDA
Thiamin	mg	Vitamin	mother	31_50y	1.1	RDA
Thiamin	mg	Vitamin	mother	Lactating	1.4	RDA
Total Fiber	g	Macronutrient	child	6_12mo	ND	ND
Total Fiber	g	Macronutrient	child	13mo_3y	19	AI
Total Fiber	g	Macronutrient	mother	18_30y	25	AI
Total Fiber	g	Macronutrient	mother	31_50y	25	AI
Total Fiber	g	Macronutrient	mother	Lactating	29	AI
Vitamin B12	mcg	Vitamin	child	6_12mo	0.5	AI
Vitamin B12	mcg	Vitamin	child	13mo_3y	0.9	RDA
Vitamin B12	mcg	Vitamin	mother	18_30y	2.4	RDA
Vitamin B12	mcg	Vitamin	mother	31_50y	2.4	RDA
Vitamin B12	mcg	Vitamin	mother	Lactating	2.8	RDA
Vitamin B6	mg	Vitamin	child	6_12mo	0.3	AI
Vitamin B6	mg	Vitamin	child	13mo_3y	0.5	RDA
Vitamin B6	mg	Vitamin	mother	18_30y	1.3	RDA
Vitamin B6	mg	Vitamin	mother	31_50y	1.3	RDA
Vitamin B6	mg	Vitamin	mother	Lactating	2	RDA
Vitamin C	mg	Vitamin	child	6_12mo	50	AI
Vitamin C	mg	Vitamin	child	13mo_3y	15	RDA
Vitamin C	mg	Vitamin	mother	18_30y	75	RDA
Vitamin C	mg	Vitamin	mother	31_50y	75	RDA
Vitamin C	mg	Vitamin	mother	Lactating	120	RDA
Vitamin D	mcg	Vitamin	child	6_12mo	10	AI
Vitamin D	mcg	Vitamin	child	13mo_3y	15	RDA
Vitamin D	mcg	Vitamin	mother	18_30y	15	RDA
Vitamin D	mcg	Vitamin	mother	31_50y	15	RDA
Vitamin D	mcg	Vitamin	mother	Lactating	15	RDA
Vitamin E	mg	Vitamin	child	6_12mo	5	AI
Vitamin E	mg	Vitamin	child	13mo_3y	6	RDA
Vitamin E	mg	Vitamin	mother	18_30y	15	RDA
Vitamin E	mg	Vitamin	mother	31_50y	15	RDA
Vitamin E	mg	Vitamin	mother	Lactating	19	RDA
Vitamin K	mcg	Vitamin	child	6_12mo	2.5	AI
Vitamin K	mcg	Vitamin	child	13mo_3y	30	AI
Vitamin K	mcg	Vitamin	mother	18_30y	90	AI
Vitamin K	mcg	Vitamin	mother	31_50y	90	AI
Vitamin K	mcg	Vitamin	mother	Lactating	90	AI
Zinc	mg	Element	child	6_12mo	3	RDA
Zinc	mg	Element	child	13mo_3y	3	RDA
Zinc	mg	Element	mother	18_30y	8	RDA
Zinc	mg	Element	mother	31_50y	8	RDA
Zinc	mg	Element	mother	Lactating	12	RDA
alpha_Linolenic Acid	g	Macronutrient	child	6_12mo	0.5	AI
alpha_Linolenic Acid	g	Macronutrient	child	13mo_3y	0.7	AI
alpha_Linolenic Acid	g	Macronutrient	mother	18_30y	1.1	AI
alpha_Linolenic Acid	g	Macronutrient	mother	31_50y	1.1	AI
alpha_Linolenic Acid	g	Macronutrient	mother	Lactating	1.3	AI

## Sheet: Corr_Dietary diversity
Correlation of child anthropometric z-scores and maternal and child dietary diversity at baseline for the 23 mother-child pairs with complete dietary recall data.
		Child																Maternal
		WAZ	WLZ	LAZ	Breastfeeding status	grains	pulses	dairy	meat	eggs	vitamin A-rich fruits and veg	other fruits and veg	SSB	EFF	any fruits or veg	ASF	MDD	grains	pulses	dairy	meat	eggs	dark green leafy veg	vitamin A-rich fruits and veg	other veg	SSB	ASF	MDDW
Child	WAZ	1
	WLZ	0.78752	1
		<.0001
	LAZ	0.58522	-0.02842	1
		0.0034	0.8976
	Breastfeeding status	-0.063	-0.20395	0.20796	1
		0.7752	0.3506	0.341
	grains	.	.	.	.	.
		.	.	.	.	.
	pulses	0.42563	0.38075	0.16811	-0.50892	.	1
		0.0429	0.0731	0.4432	0.0131	.
	dairy	-0.2493	-0.06549	-0.25664	0.05419	.	0.1466	1
		0.2513	0.7666	0.2372	0.806	.	0.5045
	meat	-0.20815	-0.27144	-0.08889	-0.4375	.	0.08626	-0.44439	1
		0.3406	0.2103	0.6867	0.0368	.	0.6955	0.0336
	eggs	-0.05918	-0.02911	-0.0229	0.12337	.	-0.58002	-0.2496	-0.0658	1
		0.7885	0.8951	0.9174	0.5749	.	0.0037	0.2507	0.7655
	vitamin A-rich fruits and veg	-0.10313	-0.21486	0.07892	0.05051	.	-0.16265	-0.33723	0.24412	-0.05428	1
		0.6396	0.3249	0.7204	0.819	.	0.4584	0.1156	0.2616	0.8057
	other fruits and veg	0.14328	0.11085	0.07819	-0.17776	.	0.43386	0.01136	0.03742	-0.17236	0.3352	1
		0.5143	0.6146	0.7229	0.4171	.	0.0386	0.959	0.8654	0.4316	0.1179
	SSB	0.03503	0.13815	-0.20329	-0.39295	.	0.43386	-0.24987	0.4678	-0.37058	-0.27345	0.09804	1
		0.8739	0.5296	0.3522	0.0636	.	0.0386	0.2502	0.0244	0.0817	0.2068	0.6563
	EFF	-0.19156	-0.25207	-0.02328	-0.25617	.	-0.25927	-0.5035	0.58554	0.40452	0.21852	-0.23009	0.06391	1
		0.3812	0.2459	0.916	0.2381	.	0.2322	0.0143	0.0033	0.0555	0.3165	0.2909	0.772
	any fruits or veg	0.18263	0.26096	-0.06819	-0.05419	.	0.33508	-0.09211	-0.05419	-0.20966	0.57226	0.77233	-0.01136	-0.1777	1
		0.4043	0.2291	0.7572	0.806	.	0.1181	0.676	0.806	0.337	0.0043	<.0001	0.959	0.4172
	ASF	-0.34739	-0.35425	-0.09772	-0.14102	.	-0.29194	0.09782	0.32233	0.22268	0.26591	-0.12666	-0.12666	0.55048	-0.09782	1
		0.1043	0.0972	0.6574	0.521	.	0.1765	0.657	0.1336	0.3071	0.2201	0.5647	0.5647	0.0065	0.657
	MDD	-0.03021	-0.11652	0.07626	-0.28465	.	0.34167	0.09424	0.31053	-0.15096	0.53675	0.81349	-0.01808	-0.01179	0.62828	0.29194	1
		0.8912	0.5965	0.7295	0.188	.	0.1106	0.6689	0.1493	0.4917	0.0083	<.0001	0.9348	0.9574	0.0013	0.1765
Maternal	grains	.	.	.	.	.	.	.	.	.	.	.	.	.	.	.	.	.
		.	.	.	.	.	.	.	.	.	.	.	.	.	.	.	.	.
	pulses	0.28399	0.22053	0.14742	-0.58929	.	0.90571	-0.05419	0.23214	-0.50169	-0.05051	0.39295	0.39295	-0.0244	0.30349	-0.32233	0.28465	.	1
		0.1891	0.3119	0.502	0.0031	.	<.0001	0.806	0.2865	0.0147	0.819	0.0636	0.0636	0.912	0.1592	0.1336	0.188	.
	dairy	0.07048	0.05664	0.06529	0.17776	.	0.18981	0.5111	-0.25261	-0.02585	-0.3352	-0.32353	-0.09804	-0.06391	-0.24987	0.12666	-0.18981	.	0.03742	1
		0.7493	0.7974	0.7673	0.4171	.	0.3857	0.0127	0.2449	0.9068	0.1179	0.1321	0.6563	0.772	0.2502	0.5647	0.3857	.	0.8654
	meat	-0.09865	-0.28119	0.12524	-0.25617	.	0.01179	-0.5035	0.58554	-0.11237	0.48305	0.06391	0.06391	0.23333	0.1629	-0.08257	0.25927	.	0.25617	-0.35792	1
		0.6543	0.1937	0.5691	0.2381	.	0.9574	0.0143	0.0033	0.6097	0.0196	0.772	0.772	0.2839	0.4577	0.708	0.2322	.	0.2381	0.0936
	eggs	-0.20815	-0.18975	-0.02618	0.38393	.	-0.70732	-0.1951	-0.23214	0.69085	-0.1431	-0.17776	-0.39295	0.0244	-0.30349	-0.14102	-0.28465	.	-0.58929	-0.25261	0.0244	1
		0.3406	0.3859	0.9056	0.0705	.	0.0002	0.3723	0.2865	0.0003	0.5148	0.4171	0.0636	0.912	0.1592	0.521	0.188	.	0.0031	0.2449	0.912
	dark green leafy veg	-0.09721	-0.14845	0.03221	0.20412	.	-0.22537	-0.1416	-0.13122	-0.01343	0.24744	0.18334	-0.16806	0.11952	0.1416	0.0658	0.22537	.	-0.20412	-0.18334	0.11952	0.20412	1
		0.659	0.499	0.884	0.3502	.	0.3012	0.5193	0.5506	0.9515	0.255	0.4024	0.4434	0.587	0.5193	0.7655	0.3012	.	0.3502	0.4024	0.587	0.3502
	vitamin A-rich fruits and veg	-0.23902	-0.07773	-0.27887	0.25261	.	-0.18981	0.01136	-0.17776	0.02585	0.53808	0.32353	-0.35294	0.06391	0.5111	-0.12666	0.18981	.	-0.03742	-0.09804	0.06391	0.03742	0.18334	1
		0.272	0.7244	0.1976	0.2449	.	0.3857	0.959	0.4171	0.9068	0.0081	0.1321	0.0986	0.772	0.0127	0.5647	0.3857	.	0.8654	0.6563	0.772	0.8654	0.4024
	other veg	0.22364	0.19542	0.10707	-0.11952	.	0.3849	-0.03627	-0.11952	-0.08257	0.44136	0.88715	-0.07306	-0.20412	0.87057	-0.11237	0.72169	.	0.34861	-0.16699	0.10887	-0.11952	0.16265	0.40705	1
		0.305	0.3715	0.6268	0.587	.	0.0697	0.8695	0.587	0.708	0.035	<.0001	0.7404	0.3502	<.0001	0.6097	0.0001	.	0.1031	0.4463	0.621	0.587	0.4584	0.0539
	SSB	-0.19962	-0.14929	-0.11755	-0.20412	.	-0.0986	0.1416	0.13122	0.01343	0.06873	-0.18334	0.16806	0.33865	-0.1416	0.69085	0.0986	.	-0.13122	0.18334	-0.11952	-0.20412	0.09524	-0.18334	-0.16265	1
		0.3611	0.4966	0.5932	0.3502	.	0.6544	0.5193	0.5506	0.9515	0.7553	0.4024	0.4434	0.114	0.5193	0.0003	0.6544	.	0.5506	0.4024	0.587	0.3502	0.6656	0.4024	0.4584
	ASF	.	.	.	.	.	.	.	.	.	.	.	.	.	.	.	.	.	.	.	.	.	.	.	.	.	.
		.	.	.	.	.	.	.	.	.	.	.	.	.	.	.	.	.	.	.	.	.	.	.	.	.	.
	MDDW	-0.06306	-0.05704	-0.04188	-0.08626	.	0.15	-0.1466	0.11214	0.03178	0.53675	0.6056	-0.22597	-0.01179	0.62828	-0.1557	0.61667	.	0.28465	-0.18981	0.53033	0.11214	0.22537	0.6056	0.72169	-0.22537	.	1
		0.775	0.796	0.8495	0.6955	.	0.4945	0.5045	0.6105	0.8855	0.0083	0.0022	0.2998	0.9574	0.0013	0.4781	0.0017	.	0.188	0.3857	0.0092	0.6105	0.3012	0.0022	0.0001	0.3012	.
Point-Biserial correlation was used for analysis. * correlation is significant at p-value 0.05; ** correlation is significant at p-value 0.01 (2-tailed).

## Sheet: Corr_Nutrient intake
Correlation of maternal and child average nutrient intake between baseline and endline for the 23 mother-child pairs with complete dietary recall data.
Prob > |r| under H0: Rho=0
Number of Observations
	current_breast	log_Biotin_mom	log_Calcium_mom	log_Carb_mom	log_Choline_mom	log_copper_mom	log_fiber_mom	log_folate_mom	log_iron_mom	log_magnesium_mom	log_moly_mom	log_niacin_mom	log_phos_mom	log_potass_mom	log_protein_mom	log_riboflav_mom	log_sodium_mom	log_PantAcid_mom	log_thiamin_mom	log_selenium_mom	log_VitB6_mom	log_VitB12_mom	log_VitC_mom	log_VitD_mom	log_VitK_mom	log_zinc_mom	log_Biotin_child	log_Calcium_child	log_Carb_child	log_Choline_child	log_copper_child	log_fiber_child	log_folate_child	log_iron_child	log_magnesium_child	log_moly_child	log_niacin_child	log_phos_child	log_potass_child	log_protein_child	log_riboflav_child	log_sodium_child	log_PantAcid_child	log_thiamin_child	log_selenium_child	log_VitB6_child	log_VitB12_child	log_VitC_child	log_VitD_child
current_breast	1	0.61267	0.34846	0.34846	0.19336	0.33288	0.46698	0.51983	0.42571	0.21501	0.36215	0.5551	0.44517	0.37864	0.4904	0.5497	0.4627	0.44169	0.34812	0.21472	0.41682	0.24887	0.47561	0.33518	0.45988	0.41051	0.49322	0.22545	0.22545	-0.08275	0.247	0.40371	0.30802	0.21616	0.06262	0.19811	0.31768	0.28643	0.15215	0.34268	0.20351	0.1689	0.31919	0.17682	0.20073	0.21624	0.00749	0.27661	0.13535
		0.0024	0.1032	0.1032	0.3767	0.1207	0.0247	0.011	0.0428	0.3245	0.1397	0.006	0.0333	0.0748	0.0175	0.0066	0.0262	0.0349	0.1036	0.3252	0.0479	0.2522	0.0218	0.1179	0.0273	0.0517	0.0231	0.301	0.301	0.7074	0.2559	0.0561	0.1528	0.3219	0.7765	0.4459	0.1396	0.1852	0.4883	0.1094	0.3517	0.4411	0.1377	0.4196	0.3584	0.3217	0.9729	0.2014	0.538
	23	22	23	23	23	23	23	23	23	23	18	23	23	23	23	23	23	23	23	23	23	23	23	23	23	23	21	23	23	23	23	23	23	23	23	17	23	23	23	23	23	23	23	23	23	23	23	23	23
log_Biotin_mom	0.61267	1	-0.25024	-0.25024	-0.09765	0.40786	0.21357	0.44934	0.51486	0.42351	0.42243	0.34589	0.09241	0.30231	0.15357	0.19847	0.35982	0.27472	0.2053	-0.0637	0.38931	0.16989	0.60792	-0.10031	0.50541	0.31573	0.73281	0.19728	0.19728	-0.33677	0.15885	0.20402	0.37374	0.51896	0.2719	0.37205	0.40336	0.26163	0.38239	0.26609	0.37144	0.18735	0.46448	0.35991	-0.02789	0.4011	0.25847	0.51617	0.30181
	0.0024		0.2614	0.2614	0.6655	0.0595	0.3399	0.0359	0.0142	0.0495	0.0807	0.1148	0.6825	0.1715	0.495	0.3759	0.1	0.216	0.3594	0.7782	0.0733	0.4497	0.0027	0.6569	0.0164	0.1523	0.0002	0.3788	0.3788	0.1254	0.4801	0.3625	0.0866	0.0133	0.2209	0.1414	0.0627	0.2395	0.079	0.2313	0.0887	0.4038	0.0294	0.0999	0.9019	0.0643	0.2455	0.0139	0.1722
	22	22	22	22	22	22	22	22	22	22	18	22	22	22	22	22	22	22	22	22	22	22	22	22	22	22	21	22	22	22	22	22	22	22	22	17	22	22	22	22	22	22	22	22	22	22	22	22	22
log_Calcium_mom	0.34846	-0.25024	1	1	0.42523	0.01978	0.53225	-0.20176	-0.07979	-0.13947	0.00988	0.15544	0.68292	-0.20438	0.46315	0.42888	-0.04671	0.11051	-0.02213	0.31838	0.04308	0.22662	0.02613	0.561	-0.0426	0.11354	0.08389	-0.09249	-0.09249	0.39908	0.11557	-0.04348	-0.08722	-0.2525	-0.13713	0.03675	-0.03443	0.07372	-0.18168	0.13834	-0.25663	-0.03462	-0.1175	-0.34544	0.31905	-0.2625	-0.05775	-0.05268	0.05702
	0.1032	0.2614		<.0001	0.0431	0.9286	0.0089	0.3559	0.7174	0.5256	0.969	0.4788	0.0003	0.3496	0.026	0.0411	0.8324	0.6157	0.9202	0.1387	0.8453	0.2984	0.9058	0.0054	0.8469	0.606	0.7177	0.6747	0.6747	0.0592	0.5995	0.8438	0.6923	0.2451	0.5327	0.8886	0.8761	0.7382	0.4067	0.529	0.2372	0.8754	0.5934	0.1064	0.1378	0.2263	0.7935	0.8113	0.7961
	23	22	23	23	23	23	23	23	23	23	18	23	23	23	23	23	23	23	23	23	23	23	23	23	23	23	21	23	23	23	23	23	23	23	23	17	23	23	23	23	23	23	23	23	23	23	23	23	23
log_Carb_mom	0.34846	-0.25024	1	1	0.42523	0.01978	0.53225	-0.20176	-0.07979	-0.13947	0.00988	0.15544	0.68292	-0.20438	0.46315	0.42888	-0.04671	0.11051	-0.02213	0.31838	0.04308	0.22662	0.02613	0.561	-0.0426	0.11354	0.08389	-0.09249	-0.09249	0.39908	0.11557	-0.04348	-0.08722	-0.2525	-0.13713	0.03675	-0.03443	0.07372	-0.18168	0.13834	-0.25663	-0.03462	-0.1175	-0.34544	0.31905	-0.2625	-0.05775	-0.05268	0.05702
	0.1032	0.2614	<.0001		0.0431	0.9286	0.0089	0.3559	0.7174	0.5256	0.969	0.4788	0.0003	0.3496	0.026	0.0411	0.8324	0.6157	0.9202	0.1387	0.8453	0.2984	0.9058	0.0054	0.8469	0.606	0.7177	0.6747	0.6747	0.0592	0.5995	0.8438	0.6923	0.2451	0.5327	0.8886	0.8761	0.7382	0.4067	0.529	0.2372	0.8754	0.5934	0.1064	0.1378	0.2263	0.7935	0.8113	0.7961
	23	22	23	23	23	23	23	23	23	23	18	23	23	23	23	23	23	23	23	23	23	23	23	23	23	23	21	23	23	23	23	23	23	23	23	17	23	23	23	23	23	23	23	23	23	23	23	23	23
log_Choline_mom	0.19336	-0.09765	0.42523	0.42523	1	0.02332	0.26991	-0.0182	0.06013	-0.0088	-0.26083	0.29419	0.59839	-0.02806	0.48834	0.43538	0.05563	0.19147	0.05125	0.70402	0.27191	0.40593	-0.2233	0.80074	-0.13709	0.30955	0.14414	-0.39825	-0.39825	0.79213	0.01136	-0.40692	-0.02317	-0.33867	-0.26305	-0.0878	-0.07913	0.08461	-0.26086	0.19672	-0.33163	-0.12333	-0.25654	-0.37657	0.45025	-0.33435	-0.06868	-0.41728	-0.53843
	0.3767	0.6655	0.0431	0.0431		0.9159	0.2129	0.9343	0.7852	0.9682	0.2958	0.173	0.0026	0.8989	0.0181	0.0379	0.8009	0.3815	0.8164	0.0002	0.2094	0.0546	0.3057	<.0001	0.5328	0.1506	0.533	0.0598	0.0598	<.0001	0.959	0.054	0.9164	0.1139	0.2252	0.7376	0.7197	0.7011	0.2293	0.3683	0.1221	0.5751	0.2374	0.0765	0.0311	0.1189	0.7555	0.0476	0.008
	23	22	23	23	23	23	23	23	23	23	18	23	23	23	23	23	23	23	23	23	23	23	23	23	23	23	21	23	23	23	23	23	23	23	23	17	23	23	23	23	23	23	23	23	23	23	23	23	23
log_copper_mom	0.33288	0.40786	0.01978	0.01978	0.02332	1	0.50562	0.60342	0.86586	0.89093	0.24171	0.66167	0.50867	0.70257	0.56325	0.43413	0.4689	0.58737	0.59636	0.51462	0.65362	0.21853	0.34283	0.042	0.27043	0.74451	0.10405	0.05661	0.05661	-0.15694	0.65927	0.46047	0.34562	0.57195	0.64463	-0.01399	0.63219	0.52088	0.71074	0.51758	0.30991	0.33845	0.69654	0.361	0.43349	0.44079	0.17267	0.69763	0.16794
	0.1207	0.0595	0.9286	0.9286	0.9159		0.0138	0.0023	<.0001	<.0001	0.3339	0.0006	0.0132	0.0002	0.0051	0.0385	0.024	0.0032	0.0027	0.012	0.0007	0.3165	0.1093	0.8491	0.212	<.0001	0.6536	0.7975	0.7975	0.4745	0.0006	0.027	0.1062	0.0044	0.0009	0.9575	0.0012	0.0108	0.0001	0.0114	0.1501	0.1142	0.0002	0.0906	0.0388	0.0353	0.4308	0.0002	0.4437
	23	22	23	23	23	23	23	23	23	23	18	23	23	23	23	23	23	23	23	23	23	23	23	23	23	23	21	23	23	23	23	23	23	23	23	17	23	23	23	23	23	23	23	23	23	23	23	23	23
log_fiber_mom	0.46698	0.21357	0.53225	0.53225	0.26991	0.50562	1	0.40029	0.28015	0.3531	0.39834	0.55757	0.6288	0.31071	0.57873	0.52576	0.29112	0.44305	0.49622	0.41093	0.49511	0.2293	0.4769	0.46886	0.40078	0.49911	0.27267	0.02236	0.02236	0.10611	0.45751	0.25654	0.37139	0.28924	0.39834	0.24043	0.39696	0.39736	0.40652	0.44812	0.1655	0.14287	0.40754	0.15252	0.57911	0.23437	-0.05937	0.41126	0.06823
	0.0247	0.3399	0.0089	0.0089	0.2129	0.0138		0.0584	0.1954	0.0984	0.1016	0.0057	0.0013	0.149	0.0038	0.01	0.1778	0.0342	0.016	0.0514	0.0163	0.2926	0.0214	0.024	0.0581	0.0153	0.2318	0.9193	0.9193	0.6299	0.0282	0.2374	0.081	0.1807	0.0598	0.3526	0.0607	0.0604	0.0542	0.032	0.4505	0.5155	0.0536	0.4872	0.0038	0.2817	0.7878	0.0512	0.7571
	23	22	23	23	23	23	23	23	23	23	18	23	23	23	23	23	23	23	23	23	23	23	23	23	23	23	21	23	23	23	23	23	23	23	23	17	23	23	23	23	23	23	23	23	23	23	23	23	23
log_folate_mom	0.51983	0.44934	-0.20176	-0.20176	-0.0182	0.60342	0.40029	1	0.63368	0.54898	0.31074	0.57944	0.15291	0.78087	0.3596	0.4727	0.57672	0.41126	0.79065	0.30698	0.51319	0.14116	0.31801	0.00453	0.55258	0.56631	0.11899	0.22737	0.22737	-0.17635	0.48509	0.62128	0.57781	0.47661	0.44892	-0.12348	0.44449	0.39829	0.49454	0.38622	0.34434	0.3204	0.52154	0.44508	0.2736	0.39488	-0.15556	0.46134	0.00515
	0.011	0.0359	0.3559	0.3559	0.9343	0.0023	0.0584		0.0012	0.0067	0.2095	0.0038	0.4861	<.0001	0.0919	0.0227	0.004	0.0512	<.0001	0.1542	0.0123	0.5206	0.1392	0.9836	0.0063	0.0048	0.6074	0.2968	0.2968	0.4209	0.019	0.0016	0.0039	0.0215	0.0317	0.6368	0.0336	0.0598	0.0164	0.0687	0.1076	0.1361	0.0107	0.0333	0.2065	0.0622	0.4785	0.0267	0.9814
	23	22	23	23	23	23	23	23	23	23	18	23	23	23	23	23	23	23	23	23	23	23	23	23	23	23	21	23	23	23	23	23	23	23	23	17	23	23	23	23	23	23	23	23	23	23	23	23	23
log_iron_mom	0.42571	0.51486	-0.07979	-0.07979	0.06013	0.86586	0.28015	0.63368	1	0.77106	0.09436	0.68411	0.51749	0.65581	0.62224	0.57981	0.49212	0.57084	0.58414	0.5411	0.71561	0.39701	0.28235	0.0419	0.17967	0.7784	0.15099	0.07777	0.07777	-0.15746	0.54441	0.37295	0.38555	0.58	0.50151	-0.07261	0.65725	0.55564	0.62521	0.57579	0.38677	0.34098	0.70064	0.4087	0.36656	0.48836	0.37265	0.62872	0.29891
	0.0428	0.0142	0.7174	0.7174	0.7852	<.0001	0.1954	0.0012		<.0001	0.7096	0.0003	0.0114	0.0007	0.0015	0.0037	0.0171	0.0044	0.0034	0.0077	0.0001	0.0607	0.1918	0.8494	0.412	<.0001	0.5135	0.7243	0.7243	0.4731	0.0072	0.0796	0.0692	0.0037	0.0148	0.7818	0.0007	0.0059	0.0014	0.004	0.0683	0.1113	0.0002	0.0528	0.0854	0.0181	0.0799	0.0013	0.1659
	23	22	23	23	23	23	23	23	23	23	18	23	23	23	23	23	23	23	23	23	23	23	23	23	23	23	21	23	23	23	23	23	23	23	23	17	23	23	23	23	23	23	23	23	23	23	23	23	23
log_magnesium_mom	0.21501	0.42351	-0.13947	-0.13947	-0.0088	0.89093	0.3531	0.54898	0.77106	1	0.33378	0.51717	0.3518	0.62445	0.35083	0.23531	0.362	0.42503	0.37963	0.40098	0.55381	0.13247	0.23341	-0.08206	0.36526	0.58911	0.14839	0.02968	0.02968	-0.20098	0.62812	0.43167	0.3712	0.53745	0.6603	0.10229	0.52867	0.4246	0.64944	0.3951	0.26019	0.24294	0.61144	0.32029	0.37458	0.39639	0.0839	0.60166	0.09105
	0.3245	0.0495	0.5256	0.5256	0.9682	<.0001	0.0984	0.0067	<.0001		0.1759	0.0115	0.0997	0.0014	0.1007	0.2798	0.0896	0.0432	0.074	0.0579	0.0061	0.5468	0.2838	0.7097	0.0866	0.0031	0.5209	0.8931	0.8931	0.3578	0.0013	0.0397	0.0812	0.0082	0.0006	0.696	0.0095	0.0434	0.0008	0.0621	0.2305	0.264	0.0019	0.1362	0.0782	0.0611	0.7035	0.0024	0.6795
	23	22	23	23	23	23	23	23	23	23	18	23	23	23	23	23	23	23	23	23	23	23	23	23	23	23	21	23	23	23	23	23	23	23	23	17	23	23	23	23	23	23	23	23	23	23	23	23	23
log_moly_mom	0.36215	0.42243	0.00988	0.00988	-0.26083	0.24171	0.39834	0.31074	0.09436	0.33378	1	0.02231	-0.07665	0.14864	-0.05183	-0.14778	0.07701	0.22518	-0.0907	-0.34843	0.12336	-0.3029	0.5085	-0.08912	0.80346	-0.09899	0.25825	0.23426	0.23426	-0.23985	0.35819	0.24134	0.4976	0.47634	0.59509	0.64168	0.29594	0.143	0.47768	0.17605	0.15135	0.11215	0.34287	0.13133	0.00251	0.1992	-0.11305	0.44151	0.0624
	0.1397	0.0807	0.969	0.969	0.2958	0.3339	0.1016	0.2095	0.7096	0.1759		0.93	0.7624	0.5561	0.8382	0.5584	0.7613	0.369	0.7204	0.1565	0.6258	0.2218	0.0312	0.7251	<.0001	0.696	0.3169	0.3495	0.3495	0.3378	0.1444	0.3347	0.0356	0.0457	0.0092	0.0055	0.2331	0.5713	0.045	0.4847	0.5488	0.6577	0.1637	0.6035	0.9921	0.4281	0.6551	0.0666	0.8057
	18	18	18	18	18	18	18	18	18	18	18	18	18	18	18	18	18	18	18	18	18	18	18	18	18	18	17	18	18	18	18	18	18	18	18	17	18	18	18	18	18	18	18	18	18	18	18	18	18
log_niacin_mom	0.5551	0.34589	0.15544	0.15544	0.29419	0.66167	0.55757	0.57944	0.68411	0.51717	0.02231	1	0.69225	0.64466	0.86437	0.75465	0.61718	0.82238	0.74011	0.67085	0.88053	0.58736	0.14419	0.36789	0.05693	0.88562	0.2095	0.18017	0.18017	0.04691	0.57725	0.49257	0.46112	0.4411	0.43008	0.0976	0.79569	0.74471	0.5642	0.80839	0.36229	0.37106	0.75362	0.41259	0.64949	0.44988	0.35209	0.45124	0.17615
	0.006	0.1148	0.4788	0.4788	0.173	0.0006	0.0057	0.0038	0.0003	0.0115	0.93		0.0003	0.0009	<.0001	<.0001	0.0017	<.0001	<.0001	0.0005	<.0001	0.0032	0.5116	0.0841	0.7964	<.0001	0.3621	0.4107	0.4107	0.8317	0.0039	0.0169	0.0268	0.0351	0.0405	0.7094	<.0001	<.0001	0.005	<.0001	0.0893	0.0813	<.0001	0.0504	0.0008	0.0312	0.0994	0.0307	0.4214
	23	22	23	23	23	23	23	23	23	23	18	23	23	23	23	23	23	23	23	23	23	23	23	23	23	23	21	23	23	23	23	23	23	23	23	17	23	23	23	23	23	23	23	23	23	23	23	23	23
log_phos_mom	0.44517	0.09241	0.68292	0.68292	0.59839	0.50867	0.6288	0.15291	0.51749	0.3518	-0.07665	0.69225	1	0.18025	0.90416	0.77215	0.32842	0.62654	0.38127	0.78438	0.69115	0.64132	0.07265	0.6394	-0.04859	0.69221	0.21678	-0.07706	-0.07706	0.38368	0.41084	0.09786	0.1488	0.12295	0.19708	-0.00976	0.47007	0.56893	0.26341	0.6423	0.04425	0.21213	0.38984	-0.00346	0.67022	0.11591	0.31888	0.19289	0.11448
	0.0333	0.6825	0.0003	0.0003	0.0026	0.0132	0.0013	0.4861	0.0114	0.0997	0.7624	0.0003		0.4105	<.0001	<.0001	0.126	0.0014	0.0726	<.0001	0.0003	0.001	0.7418	0.001	0.8257	0.0003	0.3452	0.7267	0.7267	0.0707	0.0515	0.6569	0.498	0.5762	0.3674	0.9703	0.0236	0.0046	0.2246	0.001	0.8411	0.3312	0.0659	0.9875	0.0005	0.5984	0.1381	0.3779	0.603
	23	22	23	23	23	23	23	23	23	23	18	23	23	23	23	23	23	23	23	23	23	23	23	23	23	23	21	23	23	23	23	23	23	23	23	17	23	23	23	23	23	23	23	23	23	23	23	23	23
log_potass_mom	0.37864	0.30231	-0.20438	-0.20438	-0.02806	0.70257	0.31071	0.78087	0.65581	0.62445	0.14864	0.64466	0.18025	1	0.44124	0.38299	0.56382	0.53436	0.73304	0.31877	0.53086	0.09051	0.1408	-0.01435	0.23586	0.57542	-0.01796	0.21036	0.21036	-0.06144	0.65776	0.60988	0.58404	0.5995	0.62467	0.16618	0.56448	0.52175	0.6842	0.55123	0.32865	0.51339	0.61289	0.40928	0.41482	0.38957	0.09779	0.50802	0.01554
	0.0748	0.1715	0.3496	0.3496	0.8989	0.0002	0.149	<.0001	0.0007	0.0014	0.5561	0.0009	0.4105		0.0351	0.0713	0.0051	0.0086	<.0001	0.1382	0.0092	0.6813	0.5217	0.9482	0.2786	0.0041	0.9384	0.3353	0.3353	0.7806	0.0006	0.002	0.0034	0.0025	0.0014	0.5238	0.005	0.0107	0.0003	0.0064	0.1257	0.0122	0.0019	0.0525	0.049	0.0661	0.6571	0.0133	0.9439
	23	22	23	23	23	23	23	23	23	23	18	23	23	23	23	23	23	23	23	23	23	23	23	23	23	23	21	23	23	23	23	23	23	23	23	17	23	23	23	23	23	23	23	23	23	23	23	23	23
log_protein_mom	0.4904	0.15357	0.46315	0.46315	0.48834	0.56325	0.57873	0.3596	0.62224	0.35083	-0.05183	0.86437	0.90416	0.44124	1	0.81798	0.57084	0.82377	0.60227	0.7914	0.85101	0.61591	0.024	0.54051	-0.05035	0.82797	0.10087	0.11154	0.11154	0.29498	0.45577	0.25488	0.27547	0.30917	0.30361	0.04384	0.65811	0.73895	0.44729	0.81741	0.25629	0.43774	0.60636	0.23095	0.68593	0.32405	0.45922	0.28222	0.19101
	0.0175	0.495	0.026	0.026	0.0181	0.0051	0.0038	0.0919	0.0015	0.1007	0.8382	<.0001	<.0001	0.0351		<.0001	0.0044	<.0001	0.0024	<.0001	<.0001	0.0018	0.9135	0.0077	0.8195	<.0001	0.6635	0.6124	0.6124	0.1718	0.0288	0.2405	0.2033	0.1511	0.159	0.8673	0.0006	<.0001	0.0324	<.0001	0.2378	0.0367	0.0022	0.289	0.0003	0.1314	0.0275	0.192	0.3826
	23	22	23	23	23	23	23	23	23	23	18	23	23	23	23	23	23	23	23	23	23	23	23	23	23	23	21	23	23	23	23	23	23	23	23	17	23	23	23	23	23	23	23	23	23	23	23	23	23
log_riboflav_mom	0.5497	0.19847	0.42888	0.42888	0.43538	0.43413	0.52576	0.4727	0.57981	0.23531	-0.14778	0.75465	0.77215	0.38299	0.81798	1	0.39552	0.57486	0.67168	0.70526	0.70486	0.7476	0.25862	0.62719	-0.05207	0.69405	0.11528	0.09182	0.09182	0.22464	0.38709	0.24996	0.43883	0.32699	0.24305	-0.03919	0.48197	0.6105	0.29695	0.66265	0.26926	0.27087	0.41337	0.26622	0.69585	0.26682	0.26462	0.20478	0.21084
	0.0066	0.3759	0.0411	0.0411	0.0379	0.0385	0.01	0.0227	0.0037	0.2798	0.5584	<.0001	<.0001	0.0713	<.0001		0.0618	0.0041	0.0004	0.0002	0.0002	<.0001	0.2334	0.0014	0.8135	0.0002	0.6188	0.6769	0.6769	0.3028	0.068	0.25	0.0362	0.1278	0.2638	0.8813	0.0199	0.002	0.1688	0.0006	0.2141	0.2113	0.0499	0.2195	0.0002	0.2184	0.2224	0.3486	0.3342
	23	22	23	23	23	23	23	23	23	23	18	23	23	23	23	23	23	23	23	23	23	23	23	23	23	23	21	23	23	23	23	23	23	23	23	17	23	23	23	23	23	23	23	23	23	23	23	23	23
log_sodium_mom	0.4627	0.35982	-0.04671	-0.04671	0.05563	0.4689	0.29112	0.57672	0.49212	0.362	0.07701	0.61718	0.32842	0.56382	0.57084	0.39552	1	0.66966	0.49085	0.41871	0.63164	0.12137	-0.00919	0.08851	0.25246	0.54876	-0.07724	0.70815	0.70815	-0.22848	0.10912	0.54599	0.07465	0.47918	0.2902	-0.14025	0.4763	0.68288	0.51006	0.53541	0.69753	0.77132	0.63294	0.70842	0.26796	0.71809	0.32519	0.20852	0.23226
	0.0262	0.1	0.8324	0.8324	0.8009	0.024	0.1778	0.004	0.0171	0.0896	0.7613	0.0017	0.126	0.0051	0.0044	0.0618		0.0005	0.0174	0.0468	0.0012	0.5812	0.9668	0.688	0.2452	0.0067	0.7393	0.0002	0.0002	0.2944	0.6202	0.007	0.735	0.0207	0.1792	0.5913	0.0216	0.0003	0.0129	0.0085	0.0002	<.0001	0.0012	0.0002	0.2164	0.0001	0.13	0.3397	0.2862
	23	22	23	23	23	23	23	23	23	23	18	23	23	23	23	23	23	23	23	23	23	23	23	23	23	23	21	23	23	23	23	23	23	23	23	17	23	23	23	23	23	23	23	23	23	23	23	23	23
log_PantAcid_mom	0.44169	0.27472	0.11051	0.11051	0.19147	0.58737	0.44305	0.41126	0.57084	0.42503	0.22518	0.82238	0.62654	0.53436	0.82377	0.57486	0.66966	1	0.58804	0.569	0.88673	0.45287	0.08602	0.32014	0.10497	0.70541	0.06463	0.32305	0.32305	0.03585	0.44828	0.45499	0.2584	0.47504	0.47073	0.16971	0.71362	0.80016	0.61432	0.82152	0.3887	0.5711	0.7372	0.41251	0.56861	0.47107	0.42342	0.2852	0.14268
	0.0349	0.216	0.6157	0.6157	0.3815	0.0032	0.0342	0.0512	0.0044	0.0432	0.369	<.0001	0.0014	0.0086	<.0001	0.0041	0.0005		0.0032	0.0046	<.0001	0.03	0.6964	0.1364	0.6336	0.0002	0.7807	0.1327	0.1327	0.871	0.0319	0.0292	0.2339	0.022	0.0234	0.5149	0.0001	<.0001	0.0018	<.0001	0.0668	0.0044	<.0001	0.0505	0.0046	0.0233	0.0441	0.1871	0.516
	23	22	23	23	23	23	23	23	23	23	18	23	23	23	23	23	23	23	23	23	23	23	23	23	23	23	21	23	23	23	23	23	23	23	23	17	23	23	23	23	23	23	23	23	23	23	23	23	23
log_thiamin_mom	0.34812	0.2053	-0.02213	-0.02213	0.05125	0.59636	0.49622	0.79065	0.58414	0.37963	-0.0907	0.74011	0.38127	0.73304	0.60227	0.67168	0.49085	0.58804	1	0.47489	0.65324	0.39358	0.2056	0.15815	0.11395	0.69543	0.04051	0.13411	0.13411	0.00469	0.57616	0.57971	0.54484	0.42706	0.4636	-0.20378	0.58215	0.5571	0.53551	0.59402	0.28802	0.36616	0.597	0.40024	0.49561	0.33934	0.0651	0.4667	0.11739
	0.1036	0.3594	0.9202	0.9202	0.8164	0.0027	0.016	<.0001	0.0034	0.074	0.7204	<.0001	0.0726	<.0001	0.0024	0.0004	0.0174	0.0032		0.022	0.0007	0.0632	0.3466	0.4711	0.6047	0.0002	0.8616	0.5418	0.5418	0.9831	0.004	0.0037	0.0072	0.0421	0.0259	0.4328	0.0036	0.0058	0.0085	0.0028	0.1826	0.0857	0.0026	0.0584	0.0162	0.1132	0.7679	0.0248	0.5937
	23	22	23	23	23	23	23	23	23	23	18	23	23	23	23	23	23	23	23	23	23	23	23	23	23	23	21	23	23	23	23	23	23	23	23	17	23	23	23	23	23	23	23	23	23	23	23	23	23
log_selenium_mom	0.21472	-0.0637	0.31838	0.31838	0.70402	0.51462	0.41093	0.30698	0.5411	0.40098	-0.34843	0.67085	0.78438	0.31877	0.7914	0.70526	0.41871	0.569	0.47489	1	0.68256	0.48477	-0.12616	0.61382	-0.15775	0.71107	-0.12946	-0.08188	-0.08188	0.39999	0.22758	-0.00822	0.06244	0.08325	0.08646	-0.30595	0.32963	0.49295	0.17616	0.50425	0.13347	0.19817	0.29232	0.13099	0.65799	0.17912	0.18076	-0.0007	-0.11222
	0.3252	0.7782	0.1387	0.1387	0.0002	0.012	0.0514	0.1542	0.0077	0.0579	0.1565	0.0005	<.0001	0.1382	<.0001	0.0002	0.0468	0.0046	0.022		0.0003	0.0191	0.5662	0.0018	0.4722	0.0001	0.5759	0.7103	0.7103	0.0586	0.2963	0.9703	0.7771	0.7057	0.6949	0.2324	0.1245	0.0169	0.4214	0.0141	0.5438	0.3647	0.1759	0.5513	0.0006	0.4135	0.4091	0.9975	0.6102
	23	22	23	23	23	23	23	23	23	23	18	23	23	23	23	23	23	23	23	23	23	23	23	23	23	23	21	23	23	23	23	23	23	23	23	17	23	23	23	23	23	23	23	23	23	23	23	23	23
log_VitB6_mom	0.41682	0.38931	0.04308	0.04308	0.27191	0.65362	0.49511	0.51319	0.71561	0.55381	0.12336	0.88053	0.69115	0.53086	0.85101	0.70486	0.63164	0.88673	0.65324	0.68256	1	0.58472	0.17853	0.34714	0.12884	0.86644	0.15453	0.19919	0.19919	-0.00524	0.49058	0.38214	0.38513	0.54127	0.49843	0.17147	0.76597	0.80343	0.64472	0.83264	0.47502	0.43165	0.7933	0.49761	0.68267	0.5696	0.46859	0.43182	0.22239
	0.0479	0.0733	0.8453	0.8453	0.2094	0.0007	0.0163	0.0123	0.0001	0.0061	0.6258	<.0001	0.0003	0.0092	<.0001	0.0002	0.0012	<.0001	0.0007	0.0003		0.0034	0.4151	0.1046	0.5579	<.0001	0.5036	0.3622	0.3622	0.9811	0.0175	0.0719	0.0696	0.0076	0.0155	0.5105	<.0001	<.0001	0.0009	<.0001	0.022	0.0397	<.0001	0.0157	0.0003	0.0046	0.0241	0.0396	0.3078
	23	22	23	23	23	23	23	23	23	23	18	23	23	23	23	23	23	23	23	23	23	23	23	23	23	23	21	23	23	23	23	23	23	23	23	17	23	23	23	23	23	23	23	23	23	23	23	23	23
log_VitB12_mom	0.24887	0.16989	0.22662	0.22662	0.40593	0.21853	0.2293	0.14116	0.39701	0.13247	-0.3029	0.58736	0.64132	0.09051	0.61591	0.7476	0.12137	0.45287	0.39358	0.48477	0.58472	1	0.08447	0.5044	-0.29514	0.57199	0.30773	-0.14215	-0.14215	0.35187	0.4079	0.11423	0.37707	0.1712	0.23676	0.02553	0.50019	0.57852	0.25152	0.66185	0.0124	0.13518	0.2919	0.03405	0.60652	0.03902	0.41343	0.03021	0.04547
	0.2522	0.4497	0.2984	0.2984	0.0546	0.3165	0.2926	0.5206	0.0607	0.5468	0.2218	0.0032	0.001	0.6813	0.0018	<.0001	0.5812	0.03	0.0632	0.0191	0.0034		0.7016	0.0141	0.1716	0.0043	0.1748	0.5176	0.5176	0.0997	0.0533	0.6038	0.0761	0.4348	0.2767	0.9225	0.0151	0.0038	0.247	0.0006	0.9552	0.5386	0.1765	0.8774	0.0022	0.8597	0.0499	0.8911	0.8368
	23	22	23	23	23	23	23	23	23	23	18	23	23	23	23	23	23	23	23	23	23	23	23	23	23	23	21	23	23	23	23	23	23	23	23	17	23	23	23	23	23	23	23	23	23	23	23	23	23
log_VitC_mom	0.47561	0.60792	0.02613	0.02613	-0.2233	0.34283	0.4769	0.31801	0.28235	0.23341	0.5085	0.14419	0.07265	0.1408	0.024	0.25862	-0.00919	0.08602	0.2056	-0.12616	0.17853	0.08447	1	0.11609	0.49007	0.13014	0.41628	-0.01752	-0.01752	-0.40437	0.14714	0.10841	0.28932	0.38716	0.2484	0.3003	0.10536	0.02728	0.2336	0.04445	0.26861	-0.13367	0.18973	0.24297	0.12954	0.27571	-0.08563	0.45106	0.24533
	0.0218	0.0027	0.9058	0.9058	0.3057	0.1093	0.0214	0.1392	0.1918	0.2838	0.0312	0.5116	0.7418	0.5217	0.9135	0.2334	0.9668	0.6964	0.3466	0.5662	0.4151	0.7016		0.5979	0.0176	0.554	0.0605	0.9368	0.9368	0.0556	0.5029	0.6225	0.1806	0.068	0.2531	0.2415	0.6323	0.9017	0.2834	0.8404	0.2152	0.5431	0.3859	0.264	0.5558	0.2029	0.6977	0.0308	0.2592
	23	22	23	23	23	23	23	23	23	23	18	23	23	23	23	23	23	23	23	23	23	23	23	23	23	23	21	23	23	23	23	23	23	23	23	17	23	23	23	23	23	23	23	23	23	23	23	23	23
log_VitD_mom	0.33518	-0.10031	0.561	0.561	0.80074	0.042	0.46886	0.00453	0.0419	-0.08206	-0.08912	0.36789	0.6394	-0.01435	0.54051	0.62719	0.08851	0.32014	0.15815	0.61382	0.34714	0.5044	0.11609	1	-0.09806	0.26703	0.0335	-0.18952	-0.18952	0.56098	0.00145	-0.21627	-0.01739	-0.18267	-0.17752	-0.02003	-0.0796	0.19177	-0.17497	0.24745	-0.11058	-0.0577	-0.17087	-0.15823	0.60421	-0.14425	-0.09936	-0.33453	-0.35869
	0.1179	0.6569	0.0054	0.0054	<.0001	0.8491	0.024	0.9836	0.8494	0.7097	0.7251	0.0841	0.001	0.9482	0.0077	0.0014	0.688	0.1364	0.4711	0.0018	0.1046	0.0141	0.5979		0.6562	0.2181	0.8854	0.3864	0.3864	0.0054	0.9948	0.3216	0.9372	0.4041	0.4178	0.9392	0.7181	0.3807	0.4246	0.255	0.6155	0.7937	0.4357	0.4709	0.0023	0.5114	0.6519	0.1187	0.0928
	23	22	23	23	23	23	23	23	23	23	18	23	23	23	23	23	23	23	23	23	23	23	23	23	23	23	21	23	23	23	23	23	23	23	23	17	23	23	23	23	23	23	23	23	23	23	23	23	23
log_VitK_mom	0.45988	0.50541	-0.0426	-0.0426	-0.13709	0.27043	0.40078	0.55258	0.17967	0.36526	0.80346	0.05693	-0.04859	0.23586	-0.05035	-0.05207	0.25246	0.10497	0.11395	-0.15775	0.12884	-0.29514	0.49007	-0.09806	1	0.01593	0.37161	0.18832	0.18832	-0.34242	0.16034	0.33795	0.24036	0.24852	0.23724	0.23226	0.0444	-0.00842	0.19822	-0.04386	0.14586	-0.0265	0.2066	0.16685	-0.08815	0.20238	-0.42014	0.32808	-0.07208
	0.0273	0.0164	0.8469	0.8469	0.5328	0.212	0.0581	0.0063	0.412	0.0866	<.0001	0.7964	0.8257	0.2786	0.8195	0.8135	0.2452	0.6336	0.6047	0.4722	0.5579	0.1716	0.0176	0.6562		0.9425	0.0972	0.3895	0.3895	0.1097	0.4649	0.1148	0.2693	0.2528	0.2757	0.3697	0.8406	0.9696	0.3646	0.8425	0.5066	0.9045	0.3442	0.4467	0.6892	0.3544	0.0459	0.1264	0.7438
	23	22	23	23	23	23	23	23	23	23	18	23	23	23	23	23	23	23	23	23	23	23	23	23	23	23	21	23	23	23	23	23	23	23	23	17	23	23	23	23	23	23	23	23	23	23	23	23	23
log_zinc_mom	0.41051	0.31573	0.11354	0.11354	0.30955	0.74451	0.49911	0.56631	0.7784	0.58911	-0.09899	0.88562	0.69221	0.57542	0.82797	0.69405	0.54876	0.70541	0.69543	0.71107	0.86644	0.57199	0.13014	0.26703	0.01593	1	0.13893	-0.01708	-0.01708	0.08918	0.58474	0.34693	0.41611	0.40336	0.43348	-0.03062	0.79955	0.64817	0.58849	0.73912	0.29377	0.31292	0.72696	0.32766	0.57882	0.40814	0.40269	0.55561	0.18475
	0.0517	0.1523	0.606	0.606	0.1506	<.0001	0.0153	0.0048	<.0001	0.0031	0.696	<.0001	0.0003	0.0041	<.0001	0.0002	0.0067	0.0002	0.0002	0.0001	<.0001	0.0043	0.554	0.2181	0.9425		0.5481	0.9384	0.9384	0.6857	0.0034	0.1048	0.0483	0.0563	0.0388	0.9071	<.0001	0.0008	0.0031	<.0001	0.1736	0.146	<.0001	0.1269	0.0038	0.0532	0.0568	0.0059	0.3987
	23	22	23	23	23	23	23	23	23	23	18	23	23	23	23	23	23	23	23	23	23	23	23	23	23	23	21	23	23	23	23	23	23	23	23	17	23	23	23	23	23	23	23	23	23	23	23	23	23
log_Biotin_child	0.49322	0.73281	0.08389	0.08389	0.14414	0.10405	0.27267	0.11899	0.15099	0.14839	0.25825	0.2095	0.21678	-0.01796	0.10087	0.11528	-0.07724	0.06463	0.04051	-0.12946	0.15453	0.30773	0.41628	0.0335	0.37161	0.13893	1	-0.22701	-0.22701	0.04799	0.3475	0.06486	0.40027	0.08232	0.1084	0.54669	0.27617	0.05588	0.07927	0.1852	-0.20462	-0.19488	0.12691	-0.20227	-0.00472	-0.15386	0.04819	0.31544	-0.0138
	0.0231	0.0002	0.7177	0.7177	0.533	0.6536	0.2318	0.6074	0.5135	0.5209	0.3169	0.3621	0.3452	0.9384	0.6635	0.6188	0.7393	0.7807	0.8616	0.5759	0.5036	0.1748	0.0605	0.8854	0.0972	0.5481		0.3224	0.3224	0.8363	0.1227	0.78	0.0722	0.7228	0.64	0.0284	0.2256	0.8099	0.7327	0.4216	0.3736	0.3973	0.5836	0.3792	0.9838	0.5055	0.8357	0.1637	0.9526
	21	21	21	21	21	21	21	21	21	21	17	21	21	21	21	21	21	21	21	21	21	21	21	21	21	21	21	21	21	21	21	21	21	21	21	16	21	21	21	21	21	21	21	21	21	21	21	21	21
log_Calcium_child	0.22545	0.19728	-0.09249	-0.09249	-0.39825	0.05661	0.02236	0.22737	0.07777	0.02968	0.23426	0.18017	-0.07706	0.21036	0.11154	0.09182	0.70815	0.32305	0.13411	-0.08188	0.19919	-0.14215	-0.01752	-0.18952	0.18832	-0.01708	-0.22701	1	1	-0.54686	-0.14837	0.5458	-0.0445	0.5071	0.23477	0.11426	0.21181	0.49791	0.35369	0.24202	0.79821	0.66697	0.45134	0.79722	0.0235	0.74548	0.26632	0.07543	0.44989
	0.301	0.3788	0.6747	0.6747	0.0598	0.7975	0.9193	0.2968	0.7243	0.8931	0.3495	0.4107	0.7267	0.3353	0.6124	0.6769	0.0002	0.1327	0.5418	0.7103	0.3622	0.5176	0.9368	0.3864	0.3895	0.9384	0.3224		<.0001	0.0069	0.4993	0.0071	0.8402	0.0135	0.2809	0.6623	0.3319	0.0156	0.0978	0.2659	<.0001	0.0005	0.0306	<.0001	0.9152	<.0001	0.2193	0.7323	0.0312
	23	22	23	23	23	23	23	23	23	23	18	23	23	23	23	23	23	23	23	23	23	23	23	23	23	23	21	23	23	23	23	23	23	23	23	17	23	23	23	23	23	23	23	23	23	23	23	23	23
log_Carb_child	0.22545	0.19728	-0.09249	-0.09249	-0.39825	0.05661	0.02236	0.22737	0.07777	0.02968	0.23426	0.18017	-0.07706	0.21036	0.11154	0.09182	0.70815	0.32305	0.13411	-0.08188	0.19919	-0.14215	-0.01752	-0.18952	0.18832	-0.01708	-0.22701	1	1	-0.54686	-0.14837	0.5458	-0.0445	0.5071	0.23477	0.11426	0.21181	0.49791	0.35369	0.24202	0.79821	0.66697	0.45134	0.79722	0.0235	0.74548	0.26632	0.07543	0.44989
	0.301	0.3788	0.6747	0.6747	0.0598	0.7975	0.9193	0.2968	0.7243	0.8931	0.3495	0.4107	0.7267	0.3353	0.6124	0.6769	0.0002	0.1327	0.5418	0.7103	0.3622	0.5176	0.9368	0.3864	0.3895	0.9384	0.3224	<.0001		0.0069	0.4993	0.0071	0.8402	0.0135	0.2809	0.6623	0.3319	0.0156	0.0978	0.2659	<.0001	0.0005	0.0306	<.0001	0.9152	<.0001	0.2193	0.7323	0.0312
	23	22	23	23	23	23	23	23	23	23	18	23	23	23	23	23	23	23	23	23	23	23	23	23	23	23	21	23	23	23	23	23	23	23	23	17	23	23	23	23	23	23	23	23	23	23	23	23	23
log_Choline_child	-0.08275	-0.33677	0.39908	0.39908	0.79213	-0.15694	0.10611	-0.17635	-0.15746	-0.20098	-0.23985	0.04691	0.38368	-0.06144	0.29498	0.22464	-0.22848	0.03585	0.00469	0.39999	-0.00524	0.35187	-0.40437	0.56098	-0.34242	0.08918	0.04799	-0.54686	-0.54686	1	0.15745	-0.44149	0.12742	-0.37914	-0.13027	0.06783	-0.10719	-0.00328	-0.22647	0.18788	-0.61414	-0.04508	-0.39085	-0.64893	0.33056	-0.63129	-0.02679	-0.48573	-0.56063
	0.7074	0.1254	0.0592	0.0592	<.0001	0.4745	0.6299	0.4209	0.4731	0.3578	0.3378	0.8317	0.0707	0.7806	0.1718	0.3028	0.2944	0.871	0.9831	0.0586	0.9811	0.0997	0.0556	0.0054	0.1097	0.6857	0.8363	0.0069	0.0069		0.4731	0.0349	0.5623	0.0744	0.5536	0.7959	0.6264	0.9881	0.2987	0.3906	0.0018	0.8382	0.0652	0.0008	0.1234	0.0012	0.9034	0.0188	0.0054
	23	22	23	23	23	23	23	23	23	23	18	23	23	23	23	23	23	23	23	23	23	23	23	23	23	23	21	23	23	23	23	23	23	23	23	17	23	23	23	23	23	23	23	23	23	23	23	23	23
log_copper_child	0.247	0.15885	0.11557	0.11557	0.01136	0.65927	0.45751	0.48509	0.54441	0.62812	0.35819	0.57725	0.41084	0.65776	0.45577	0.38709	0.10912	0.44828	0.57616	0.22758	0.49058	0.4079	0.14714	0.00145	0.16034	0.58474	0.3475	-0.14837	-0.14837	0.15745	1	0.55093	0.7419	0.49433	0.80258	0.48902	0.72392	0.53437	0.72437	0.6675	-0.05811	0.20108	0.59931	0.0276	0.57323	0.07277	0.13717	0.62315	-0.02169
	0.2559	0.4801	0.5995	0.5995	0.959	0.0006	0.0282	0.019	0.0072	0.0013	0.1444	0.0039	0.0515	0.0006	0.0288	0.068	0.6202	0.0319	0.004	0.2963	0.0175	0.0533	0.5029	0.9948	0.4649	0.0034	0.1227	0.4993	0.4993	0.4731		0.0064	<.0001	0.0165	<.0001	0.0464	<.0001	0.0086	<.0001	0.0005	0.7923	0.3576	0.0025	0.9005	0.0042	0.7414	0.5326	0.0015	0.9217
	23	22	23	23	23	23	23	23	23	23	18	23	23	23	23	23	23	23	23	23	23	23	23	23	23	23	21	23	23	23	23	23	23	23	23	17	23	23	23	23	23	23	23	23	23	23	23	23	23
log_fiber_child	0.40371	0.20402	-0.04348	-0.04348	-0.40692	0.46047	0.25654	0.62128	0.37295	0.43167	0.24134	0.49257	0.09786	0.60988	0.25488	0.24996	0.54599	0.45499	0.57971	-0.00822	0.38214	0.11423	0.10841	-0.21627	0.33795	0.34693	0.06486	0.5458	0.5458	-0.44149	0.55093	1	0.33999	0.46184	0.53593	-0.0572	0.51762	0.52695	0.57264	0.4101	0.37975	0.43934	0.64196	0.50978	0.23172	0.4491	-0.03431	0.50134	0.19799
	0.0561	0.3625	0.8438	0.8438	0.054	0.027	0.2374	0.0016	0.0796	0.0397	0.3347	0.0169	0.6569	0.002	0.2405	0.25	0.007	0.0292	0.0037	0.9703	0.0719	0.6038	0.6225	0.3216	0.1148	0.1048	0.78	0.0071	0.0071	0.0349	0.0064		0.1124	0.0265	0.0084	0.8274	0.0114	0.0098	0.0043	0.0519	0.0739	0.0359	0.001	0.013	0.2874	0.0316	0.8765	0.0148	0.3652
	23	22	23	23	23	23	23	23	23	23	18	23	23	23	23	23	23	23	23	23	23	23	23	23	23	23	21	23	23	23	23	23	23	23	23	17	23	23	23	23	23	23	23	23	23	23	23	23	23
log_folate_child	0.30802	0.37374	-0.08722	-0.08722	-0.02317	0.34562	0.37139	0.57781	0.38555	0.3712	0.4976	0.46112	0.1488	0.58404	0.27547	0.43883	0.07465	0.2584	0.54484	0.06244	0.38513	0.37707	0.28932	-0.01739	0.24036	0.41611	0.40027	-0.0445	-0.0445	0.12742	0.7419	0.33999	1	0.61074	0.70544	0.76531	0.60699	0.43451	0.59209	0.59006	0.10259	0.20481	0.46257	0.15199	0.46291	0.134	0.16773	0.45809	0.11908
	0.1528	0.0866	0.6923	0.6923	0.9164	0.1062	0.081	0.0039	0.0692	0.0812	0.0356	0.0268	0.498	0.0034	0.2033	0.0362	0.735	0.2339	0.0072	0.7771	0.0696	0.0761	0.1806	0.9372	0.2693	0.0483	0.0722	0.8402	0.8402	0.5623	<.0001	0.1124		0.002	0.0002	0.0003	0.0021	0.0383	0.0029	0.003	0.6414	0.3485	0.0263	0.4887	0.0261	0.5422	0.4443	0.0279	0.5884
	23	22	23	23	23	23	23	23	23	23	18	23	23	23	23	23	23	23	23	23	23	23	23	23	23	23	21	23	23	23	23	23	23	23	23	17	23	23	23	23	23	23	23	23	23	23	23	23	23
log_iron_child	0.21616	0.51896	-0.2525	-0.2525	-0.33867	0.57195	0.28924	0.47661	0.58	0.53745	0.47634	0.4411	0.12295	0.5995	0.30917	0.32699	0.47918	0.47504	0.42706	0.08325	0.54127	0.1712	0.38716	-0.18267	0.24852	0.40336	0.08232	0.5071	0.5071	-0.37914	0.49433	0.46184	0.61074	1	0.83943	0.73872	0.65913	0.71364	0.87972	0.63612	0.7274	0.60094	0.77085	0.73236	0.44059	0.75629	0.51681	0.59753	0.48123
	0.3219	0.0133	0.2451	0.2451	0.1139	0.0044	0.1807	0.0215	0.0037	0.0082	0.0457	0.0351	0.5762	0.0025	0.1511	0.1278	0.0207	0.022	0.0421	0.7057	0.0076	0.4348	0.068	0.4041	0.2528	0.0563	0.7228	0.0135	0.0135	0.0744	0.0165	0.0265	0.002		<.0001	0.0007	0.0006	0.0001	<.0001	0.0011	<.0001	0.0024	<.0001	<.0001	0.0354	<.0001	0.0116	0.0026	0.0201
	23	22	23	23	23	23	23	23	23	23	18	23	23	23	23	23	23	23	23	23	23	23	23	23	23	23	21	23	23	23	23	23	23	23	23	17	23	23	23	23	23	23	23	23	23	23	23	23	23
log_magnesium_child	0.06262	0.2719	-0.13713	-0.13713	-0.26305	0.64463	0.39834	0.44892	0.50151	0.6603	0.59509	0.43008	0.19708	0.62467	0.30361	0.24305	0.2902	0.47073	0.4636	0.08646	0.49843	0.23676	0.2484	-0.17752	0.23724	0.43348	0.1084	0.23477	0.23477	-0.13027	0.80258	0.53593	0.70544	0.83943	1	0.67759	0.71123	0.6837	0.93593	0.6794	0.3691	0.50423	0.72159	0.42322	0.54179	0.4594	0.3287	0.60156	0.20923
	0.7765	0.2209	0.5327	0.5327	0.2252	0.0009	0.0598	0.0317	0.0148	0.0006	0.0092	0.0405	0.3674	0.0014	0.159	0.2638	0.1792	0.0234	0.0259	0.6949	0.0155	0.2767	0.2531	0.4178	0.2757	0.0388	0.64	0.2809	0.2809	0.5536	<.0001	0.0084	0.0002	<.0001		0.0028	0.0001	0.0003	<.0001	0.0004	0.0831	0.0141	0.0001	0.0442	0.0076	0.0274	0.1257	0.0024	0.338
	23	22	23	23	23	23	23	23	23	23	18	23	23	23	23	23	23	23	23	23	23	23	23	23	23	23	21	23	23	23	23	23	23	23	23	17	23	23	23	23	23	23	23	23	23	23	23	23	23
log_moly_child	0.19811	0.37205	0.03675	0.03675	-0.0878	-0.01399	0.24043	-0.12348	-0.07261	0.10229	0.64168	0.0976	-0.00976	0.16618	0.04384	-0.03919	-0.14025	0.16971	-0.20378	-0.30595	0.17147	0.02553	0.3003	-0.02003	0.23226	-0.03062	0.54669	0.11426	0.11426	0.06783	0.48902	-0.0572	0.76531	0.73872	0.67759	1	0.49143	0.31252	0.61748	0.44209	0.6241	0.18726	0.41777	0.17548	0.28615	0.50914	0.37219	0.37445	0.21987
	0.4459	0.1414	0.8886	0.8886	0.7376	0.9575	0.3526	0.6368	0.7818	0.696	0.0055	0.7094	0.9703	0.5238	0.8673	0.8813	0.5913	0.5149	0.4328	0.2324	0.5105	0.9225	0.2415	0.9392	0.3697	0.9071	0.0284	0.6623	0.6623	0.7959	0.0464	0.8274	0.0003	0.0007	0.0028		0.0451	0.222	0.0083	0.0756	0.0074	0.4717	0.0952	0.5005	0.2655	0.0369	0.1412	0.1387	0.3965
	17	17	17	17	17	17	17	17	17	17	17	17	17	17	17	17	17	17	17	17	17	17	17	17	17	17	16	17	17	17	17	17	17	17	17	17	17	17	17	17	17	17	17	17	17	17	17	17	17
log_niacin_child	0.31768	0.40336	-0.03443	-0.03443	-0.07913	0.63219	0.39696	0.44449	0.65725	0.52867	0.29594	0.79569	0.47007	0.56448	0.65811	0.48197	0.4763	0.71362	0.58215	0.32963	0.76597	0.50019	0.10536	-0.0796	0.0444	0.79955	0.27617	0.21181	0.21181	-0.10719	0.72392	0.51762	0.60699	0.65913	0.71123	0.49143	1	0.77675	0.82519	0.86384	0.38493	0.44381	0.91216	0.42761	0.47733	0.50565	0.5885	0.67109	0.37233
	0.1396	0.0627	0.8761	0.8761	0.7197	0.0012	0.0607	0.0336	0.0007	0.0095	0.2331	<.0001	0.0236	0.005	0.0006	0.0199	0.0216	0.0001	0.0036	0.1245	<.0001	0.0151	0.6323	0.7181	0.8406	<.0001	0.2256	0.3319	0.3319	0.6264	<.0001	0.0114	0.0021	0.0006	0.0001	0.0451		<.0001	<.0001	<.0001	0.0697	0.0339	<.0001	0.0418	0.0213	0.0138	0.0031	0.0005	0.0802
	23	22	23	23	23	23	23	23	23	23	18	23	23	23	23	23	23	23	23	23	23	23	23	23	23	23	21	23	23	23	23	23	23	23	23	17	23	23	23	23	23	23	23	23	23	23	23	23	23
log_phos_child	0.28643	0.26163	0.07372	0.07372	0.08461	0.52088	0.39736	0.39829	0.55564	0.4246	0.143	0.74471	0.56893	0.52175	0.73895	0.6105	0.68288	0.80016	0.5571	0.49295	0.80343	0.57852	0.02728	0.19177	-0.00842	0.64817	0.05588	0.49791	0.49791	-0.00328	0.53437	0.52695	0.43451	0.71364	0.6837	0.31252	0.77675	1	0.78723	0.93123	0.59261	0.71974	0.79695	0.60913	0.7232	0.64514	0.62245	0.30635	0.28107
	0.1852	0.2395	0.7382	0.7382	0.7011	0.0108	0.0604	0.0598	0.0059	0.0434	0.5713	<.0001	0.0046	0.0107	<.0001	0.002	0.0003	<.0001	0.0058	0.0169	<.0001	0.0038	0.9017	0.3807	0.9696	0.0008	0.8099	0.0156	0.0156	0.9881	0.0086	0.0098	0.0383	0.0001	0.0003	0.222	<.0001		<.0001	<.0001	0.0029	0.0001	<.0001	0.002	<.0001	0.0009	0.0015	0.1551	0.1939
	23	22	23	23	23	23	23	23	23	23	18	23	23	23	23	23	23	23	23	23	23	23	23	23	23	23	21	23	23	23	23	23	23	23	23	17	23	23	23	23	23	23	23	23	23	23	23	23	23
log_potass_child	0.15215	0.38239	-0.18168	-0.18168	-0.26086	0.71074	0.40652	0.49454	0.62521	0.64944	0.47768	0.5642	0.26341	0.6842	0.44729	0.29695	0.51006	0.61432	0.53551	0.17616	0.64472	0.25152	0.2336	-0.17497	0.19822	0.58849	0.07927	0.35369	0.35369	-0.22647	0.72437	0.57264	0.59209	0.87972	0.93593	0.61748	0.82519	0.78723	1	0.76507	0.54664	0.6235	0.87203	0.58552	0.51515	0.64822	0.49631	0.67647	0.31294
	0.4883	0.079	0.4067	0.4067	0.2293	0.0001	0.0542	0.0164	0.0014	0.0008	0.045	0.005	0.2246	0.0003	0.0324	0.1688	0.0129	0.0018	0.0085	0.4214	0.0009	0.247	0.2834	0.4246	0.3646	0.0031	0.7327	0.0978	0.0978	0.2987	<.0001	0.0043	0.0029	<.0001	<.0001	0.0083	<.0001	<.0001		<.0001	0.007	0.0015	<.0001	0.0033	0.0119	0.0008	0.016	0.0004	0.146
	23	22	23	23	23	23	23	23	23	23	18	23	23	23	23	23	23	23	23	23	23	23	23	23	23	23	21	23	23	23	23	23	23	23	23	17	23	23	23	23	23	23	23	23	23	23	23	23	23
log_protein_child	0.34268	0.26609	0.13834	0.13834	0.19672	0.51758	0.44812	0.38622	0.57579	0.3951	0.17605	0.80839	0.6423	0.55123	0.81741	0.66265	0.53541	0.82152	0.59402	0.50425	0.83264	0.66185	0.04445	0.24745	-0.04386	0.73912	0.1852	0.24202	0.24202	0.18788	0.6675	0.4101	0.59006	0.63612	0.6794	0.44209	0.86384	0.93123	0.76507	1	0.37958	0.60023	0.77516	0.38526	0.73723	0.45087	0.64218	0.36094	0.22855
	0.1094	0.2313	0.529	0.529	0.3683	0.0114	0.032	0.0687	0.004	0.0621	0.4847	<.0001	0.001	0.0064	<.0001	0.0006	0.0085	<.0001	0.0028	0.0141	<.0001	0.0006	0.8404	0.255	0.8425	<.0001	0.4216	0.2659	0.2659	0.3906	0.0005	0.0519	0.003	0.0011	0.0004	0.0756	<.0001	<.0001	<.0001		0.074	0.0025	<.0001	0.0695	<.0001	0.0308	0.001	0.0906	0.2942
	23	22	23	23	23	23	23	23	23	23	18	23	23	23	23	23	23	23	23	23	23	23	23	23	23	23	21	23	23	23	23	23	23	23	23	17	23	23	23	23	23	23	23	23	23	23	23	23	23
log_riboflav_child	0.20351	0.37144	-0.25663	-0.25663	-0.33163	0.30991	0.1655	0.34434	0.38677	0.26019	0.15135	0.36229	0.04425	0.32865	0.25629	0.26926	0.69753	0.3887	0.28802	0.13347	0.47502	0.0124	0.26861	-0.11058	0.14586	0.29377	-0.20462	0.79821	0.79821	-0.61414	-0.05811	0.37975	0.10259	0.7274	0.3691	0.6241	0.38493	0.59261	0.54664	0.37958	1	0.57657	0.64217	0.97532	0.25342	0.97828	0.48325	0.34515	0.58375
	0.3517	0.0887	0.2372	0.2372	0.1221	0.1501	0.4505	0.1076	0.0683	0.2305	0.5488	0.0893	0.8411	0.1257	0.2378	0.2141	0.0002	0.0668	0.1826	0.5438	0.022	0.9552	0.2152	0.6155	0.5066	0.1736	0.3736	<.0001	<.0001	0.0018	0.7923	0.0739	0.6414	<.0001	0.0831	0.0074	0.0697	0.0029	0.007	0.074		0.004	0.001	<.0001	0.2433	<.0001	0.0195	0.1067	0.0035
	23	22	23	23	23	23	23	23	23	23	18	23	23	23	23	23	23	23	23	23	23	23	23	23	23	23	21	23	23	23	23	23	23	23	23	17	23	23	23	23	23	23	23	23	23	23	23	23	23
log_sodium_child	0.1689	0.18735	-0.03462	-0.03462	-0.12333	0.33845	0.14287	0.3204	0.34098	0.24294	0.11215	0.37106	0.21213	0.51339	0.43774	0.27087	0.77132	0.5711	0.36616	0.19817	0.43165	0.13518	-0.13367	-0.0577	-0.0265	0.31292	-0.19488	0.66697	0.66697	-0.04508	0.20108	0.43934	0.20481	0.60094	0.50423	0.18726	0.44381	0.71974	0.6235	0.60023	0.57657	1	0.53347	0.55637	0.27094	0.55747	0.53909	0.0996	0.34679
	0.4411	0.4038	0.8754	0.8754	0.5751	0.1142	0.5155	0.1361	0.1113	0.264	0.6577	0.0813	0.3312	0.0122	0.0367	0.2113	<.0001	0.0044	0.0857	0.3647	0.0397	0.5386	0.5431	0.7937	0.9045	0.146	0.3973	0.0005	0.0005	0.8382	0.3576	0.0359	0.3485	0.0024	0.0141	0.4717	0.0339	0.0001	0.0015	0.0025	0.004		0.0088	0.0058	0.2111	0.0057	0.0079	0.6512	0.105
	23	22	23	23	23	23	23	23	23	23	18	23	23	23	23	23	23	23	23	23	23	23	23	23	23	23	21	23	23	23	23	23	23	23	23	17	23	23	23	23	23	23	23	23	23	23	23	23	23
log_PantAcid_child	0.31919	0.46448	-0.1175	-0.1175	-0.25654	0.69654	0.40754	0.52154	0.70064	0.61144	0.34287	0.75362	0.38984	0.61289	0.60636	0.41337	0.63294	0.7372	0.597	0.29232	0.7933	0.2919	0.18973	-0.17087	0.2066	0.72696	0.12691	0.45134	0.45134	-0.39085	0.59931	0.64196	0.46257	0.77085	0.72159	0.41777	0.91216	0.79695	0.87203	0.77516	0.64217	0.53347	1	0.68402	0.4345	0.75786	0.54737	0.74921	0.50762
	0.1377	0.0294	0.5934	0.5934	0.2374	0.0002	0.0536	0.0107	0.0002	0.0019	0.1637	<.0001	0.0659	0.0019	0.0022	0.0499	0.0012	<.0001	0.0026	0.1759	<.0001	0.1765	0.3859	0.4357	0.3442	<.0001	0.5836	0.0306	0.0306	0.0652	0.0025	0.001	0.0263	<.0001	0.0001	0.0952	<.0001	<.0001	<.0001	<.0001	0.001	0.0088		0.0003	0.0383	<.0001	0.0069	<.0001	0.0134
	23	22	23	23	23	23	23	23	23	23	18	23	23	23	23	23	23	23	23	23	23	23	23	23	23	23	21	23	23	23	23	23	23	23	23	17	23	23	23	23	23	23	23	23	23	23	23	23	23
log_thiamin_child	0.17682	0.35991	-0.34544	-0.34544	-0.37657	0.361	0.15252	0.44508	0.4087	0.32029	0.13133	0.41259	-0.00346	0.40928	0.23095	0.26622	0.70842	0.41251	0.40024	0.13099	0.49761	0.03405	0.24297	-0.15823	0.16685	0.32766	-0.20227	0.79722	0.79722	-0.64893	0.0276	0.50978	0.15199	0.73236	0.42322	0.17548	0.42761	0.60913	0.58552	0.38526	0.97532	0.55637	0.68402	1	0.26245	0.9685	0.39178	0.385	0.51527
	0.4196	0.0999	0.1064	0.1064	0.0765	0.0906	0.4872	0.0333	0.0528	0.1362	0.6035	0.0504	0.9875	0.0525	0.289	0.2195	0.0002	0.0505	0.0584	0.5513	0.0157	0.8774	0.264	0.4709	0.4467	0.1269	0.3792	<.0001	<.0001	0.0008	0.9005	0.013	0.4887	<.0001	0.0442	0.5005	0.0418	0.002	0.0033	0.0695	<.0001	0.0058	0.0003		0.2263	<.0001	0.0645	0.0697	0.0119
	23	22	23	23	23	23	23	23	23	23	18	23	23	23	23	23	23	23	23	23	23	23	23	23	23	23	21	23	23	23	23	23	23	23	23	17	23	23	23	23	23	23	23	23	23	23	23	23	23
log_selenium_child	0.20073	-0.02789	0.31905	0.31905	0.45025	0.43349	0.57911	0.2736	0.36656	0.37458	0.00251	0.64949	0.67022	0.41482	0.68593	0.69585	0.26796	0.56861	0.49561	0.65799	0.68267	0.60652	0.12954	0.60421	-0.08815	0.57882	-0.00472	0.0235	0.0235	0.33056	0.57323	0.23172	0.46291	0.44059	0.54179	0.28615	0.47733	0.7232	0.51515	0.73723	0.25342	0.27094	0.4345	0.26245	1	0.2927	0.27133	0.16159	-0.07047
	0.3584	0.9019	0.1378	0.1378	0.0311	0.0388	0.0038	0.2065	0.0854	0.0782	0.9921	0.0008	0.0005	0.049	0.0003	0.0002	0.2164	0.0046	0.0162	0.0006	0.0003	0.0022	0.5558	0.0023	0.6892	0.0038	0.9838	0.9152	0.9152	0.1234	0.0042	0.2874	0.0261	0.0354	0.0076	0.2655	0.0213	<.0001	0.0119	<.0001	0.2433	0.2111	0.0383	0.2263		0.1753	0.2104	0.4613	0.7494
	23	22	23	23	23	23	23	23	23	23	18	23	23	23	23	23	23	23	23	23	23	23	23	23	23	23	21	23	23	23	23	23	23	23	23	17	23	23	23	23	23	23	23	23	23	23	23	23	23
log_VitB6_child	0.21624	0.4011	-0.2625	-0.2625	-0.33435	0.44079	0.23437	0.39488	0.48836	0.39639	0.1992	0.44988	0.11591	0.38957	0.32405	0.26682	0.71809	0.47107	0.33934	0.17912	0.5696	0.03902	0.27571	-0.14425	0.20238	0.40814	-0.15386	0.74548	0.74548	-0.63129	0.07277	0.4491	0.134	0.75629	0.4594	0.50914	0.50565	0.64514	0.64822	0.45087	0.97828	0.55747	0.75786	0.9685	0.2927	1	0.49512	0.47267	0.56758
	0.3217	0.0643	0.2263	0.2263	0.1189	0.0353	0.2817	0.0622	0.0181	0.0611	0.4281	0.0312	0.5984	0.0661	0.1314	0.2184	0.0001	0.0233	0.1132	0.4135	0.0046	0.8597	0.2029	0.5114	0.3544	0.0532	0.5055	<.0001	<.0001	0.0012	0.7414	0.0316	0.5422	<.0001	0.0274	0.0369	0.0138	0.0009	0.0008	0.0308	<.0001	0.0057	<.0001	<.0001	0.1753		0.0163	0.0227	0.0047
	23	22	23	23	23	23	23	23	23	23	18	23	23	23	23	23	23	23	23	23	23	23	23	23	23	23	21	23	23	23	23	23	23	23	23	17	23	23	23	23	23	23	23	23	23	23	23	23	23
log_VitB12_child	0.00749	0.25847	-0.05775	-0.05775	-0.06868	0.17267	-0.05937	-0.15556	0.37265	0.0839	-0.11305	0.35209	0.31888	0.09779	0.45922	0.26462	0.32519	0.42342	0.0651	0.18076	0.46859	0.41343	-0.08563	-0.09936	-0.42014	0.40269	0.04819	0.26632	0.26632	-0.02679	0.13717	-0.03431	0.16773	0.51681	0.3287	0.37219	0.5885	0.62245	0.49631	0.64218	0.48325	0.53909	0.54737	0.39178	0.27133	0.49512	1	0.23721	0.59853
	0.9729	0.2455	0.7935	0.7935	0.7555	0.4308	0.7878	0.4785	0.0799	0.7035	0.6551	0.0994	0.1381	0.6571	0.0275	0.2224	0.13	0.0441	0.7679	0.4091	0.0241	0.0499	0.6977	0.6519	0.0459	0.0568	0.8357	0.2193	0.2193	0.9034	0.5326	0.8765	0.4443	0.0116	0.1257	0.1412	0.0031	0.0015	0.016	0.001	0.0195	0.0079	0.0069	0.0645	0.2104	0.0163		0.2758	0.0026
	23	22	23	23	23	23	23	23	23	23	18	23	23	23	23	23	23	23	23	23	23	23	23	23	23	23	21	23	23	23	23	23	23	23	23	17	23	23	23	23	23	23	23	23	23	23	23	23	23
log_VitC_child	0.27661	0.51617	-0.05268	-0.05268	-0.41728	0.69763	0.41126	0.46134	0.62872	0.60166	0.44151	0.45124	0.19289	0.50802	0.28222	0.20478	0.20852	0.2852	0.4667	-0.0007	0.43182	0.03021	0.45106	-0.33453	0.32808	0.55561	0.31544	0.07543	0.07543	-0.48573	0.62315	0.50134	0.45809	0.59753	0.60156	0.37445	0.67109	0.30635	0.67647	0.36094	0.34515	0.0996	0.74921	0.385	0.16159	0.47267	0.23721	1	0.51215
	0.2014	0.0139	0.8113	0.8113	0.0476	0.0002	0.0512	0.0267	0.0013	0.0024	0.0666	0.0307	0.3779	0.0133	0.192	0.3486	0.3397	0.1871	0.0248	0.9975	0.0396	0.8911	0.0308	0.1187	0.1264	0.0059	0.1637	0.7323	0.7323	0.0188	0.0015	0.0148	0.0279	0.0026	0.0024	0.1387	0.0005	0.1551	0.0004	0.0906	0.1067	0.6512	<.0001	0.0697	0.4613	0.0227	0.2758		0.0125
	23	22	23	23	23	23	23	23	23	23	18	23	23	23	23	23	23	23	23	23	23	23	23	23	23	23	21	23	23	23	23	23	23	23	23	17	23	23	23	23	23	23	23	23	23	23	23	23	23
log_VitD_child	0.13535	0.30181	0.05702	0.05702	-0.53843	0.16794	0.06823	0.00515	0.29891	0.09105	0.0624	0.17615	0.11448	0.01554	0.19101	0.21084	0.23226	0.14268	0.11739	-0.11222	0.22239	0.04547	0.24533	-0.35869	-0.07208	0.18475	-0.0138	0.44989	0.44989	-0.56063	-0.02169	0.19799	0.11908	0.48123	0.20923	0.21987	0.37233	0.28107	0.31294	0.22855	0.58375	0.34679	0.50762	0.51527	-0.07047	0.56758	0.59853	0.51215	1
	0.538	0.1722	0.7961	0.7961	0.008	0.4437	0.7571	0.9814	0.1659	0.6795	0.8057	0.4214	0.603	0.9439	0.3826	0.3342	0.2862	0.516	0.5937	0.6102	0.3078	0.8368	0.2592	0.0928	0.7438	0.3987	0.9526	0.0312	0.0312	0.0054	0.9217	0.3652	0.5884	0.0201	0.338	0.3965	0.0802	0.1939	0.146	0.2942	0.0035	0.105	0.0134	0.0119	0.7494	0.0047	0.0026	0.0125
	23	22	23	23	23	23	23	23	23	23	18	23	23	23	23	23	23	23	23	23	23	23	23	23	23	23	21	23	23	23	23	23	23	23	23	17	23	23	23	23	23	23	23	23	23	23	23	23	23
log_VitK_child	0.31561	0.61107	-0.17519	-0.17519	-0.21755	0.49665	0.45337	0.58228	0.40729	0.58605	0.88005	0.27096	0.0327	0.46388	0.11983	0.03285	0.29463	0.26222	0.27718	-0.06669	0.3751	-0.18717	0.4276	-0.23882	0.82239	0.2908	0.39961	0.18352	0.18352	-0.35017	0.458	0.37115	0.54425	0.60599	0.6038	0.61575	0.44094	0.25035	0.58761	0.27355	0.32108	0.14173	0.56359	0.3433	0.12374	0.41658	-0.0408	0.66016	0.17228
	0.1424	0.0025	0.424	0.424	0.3187	0.0159	0.0298	0.0036	0.0537	0.0033	<.0001	0.2111	0.8823	0.0258	0.586	0.8817	0.1723	0.2268	0.2004	0.7624	0.0778	0.3925	0.0418	0.2724	<.0001	0.1782	0.0727	0.4019	0.4019	0.1014	0.028	0.0812	0.0073	0.0022	0.0023	0.0085	0.0352	0.2493	0.0032	0.2066	0.1352	0.5189	0.0051	0.1088	0.5738	0.048	0.8534	0.0006	0.4318
	23	22	23	23	23	23	23	23	23	23	18	23	23	23	23	23	23	23	23	23	23	23	23	23	23	23	21	23	23	23	23	23	23	23	23	17	23	23	23	23	23	23	23	23	23	23	23	23	23
log_zinc_child	0.24461	0.33968	-0.05588	-0.05588	-0.04177	0.49186	0.42335	0.34045	0.51193	0.45586	0.26872	0.64453	0.38885	0.52235	0.57328	0.46208	0.51026	0.61629	0.42998	0.31892	0.73369	0.3679	0.21681	0.03997	0.04011	0.62888	0.06703	0.37092	0.37092	-0.13216	0.53198	0.33789	0.59279	0.81885	0.74659	0.73185	0.80035	0.82065	0.83689	0.83464	0.66105	0.55174	0.81771	0.63293	0.66566	0.71592	0.67971	0.51712	0.42615
	0.2606	0.1219	0.8001	0.8001	0.8499	0.0171	0.0441	0.1119	0.0125	0.0288	0.2809	0.0009	0.0667	0.0106	0.0042	0.0264	0.0129	0.0017	0.0406	0.138	<.0001	0.0841	0.3204	0.8563	0.8558	0.0013	0.7728	0.0814	0.0814	0.5478	0.009	0.1148	0.0029	<.0001	<.0001	0.0008	<.0001	<.0001	<.0001	<.0001	0.0006	0.0063	<.0001	0.0012	0.0005	0.0001	0.0004	0.0115	0.0426
	23	22	23	23	23	23	23	23	23	23	18	23	23	23	23	23	23	23	23	23	23	23	23	23	23	23	21	23	23	23	23	23	23	23	23	17	23	23	23	23	23	23	23	23	23	23	23	23	23
[truncated: 2 more columns]
